# Supplementary material for: Proteomics Analysis Reveals Serum Biomarkers Reflecting Joint Pain and Physical Limitations in Knee Osteoarthritis Before and After Joint Replacement Surgery
Source: Cartilage. 2026 May 30:19476035261455413. Online ahead of print. doi: 10.1177/19476035261455413 (PMC13222223; doi:10.1177/19476035261455413)
Supplement: Supplemental material - Proteomics Analysis Reveals Serum Biomarkers Reflecting Joint Pain and Physical Limitations in Knee Osteoarthritis Before and After Joint Replacement Surgery [file sj-xlsx-6-car-10.1177_19476035261455413.xlsx]

## Sheet: Serum proteomics
Supplementary Table S1. Abundances of serum proteins identified in controls and in patients with baseline knee osteoarthritis (KOA) or post-surgical KOA (post-TKA) (n=8/group).
Protein	Protein name	Accession number (uniprot)	Gene	Species	Abundance: Post-TKA 1	Abundance: Post-TKA 2	Abundance: Post-TKA 3	Abundance: Post-TKA 4	Abundance: Post-TKA 5	Abundance: Post-TKA 6	Abundance: Post-TKA 7	Abundance: Post-TKA 8	Abundance: KOA 1	Abundance: KOA 2	Abundance: KOA 3	Abundance: KOA 4	Abundance: KOA 5	Abundance: KOA 6	Abundance: KOA 7	Abundance: KOA 8	Abundance: Control 1	Abundance: Control 2	Abundance: Control 3	Abundance: Control 4	Abundance: Control 5	Abundance: Control 6	Abundance: Control 7	Abundance: Control 8
sp|A0M8Q6|IGLC7_HUMAN	Immunoglobulin lambda constant 7 OS=Homo sapiens OX=9606 GN=IGLC7 PE=1 SV=3	A0M8Q6	IGLC7	Homo sapiens	8310100	6224400	4647600	16864000	23405000	16067000	6511400	16725000	8575600	6366300	4573800	28091000	23525000	14167000	7280100	16392000	17320000	13462000	14095000	12012000	16479000	5680300	35604000	12214000
sp|A2RRP1|NBAS_HUMAN	NBAS subunit of NRZ tethering complex OS=Homo sapiens OX=9606 GN=NBAS PE=1 SV=2	A2RRP1	NBAS	Homo sapiens	14720000	18056000	15212000	22346000	18722000	17606000	24394000	21134000	24030000	15815000	16163000	20351000	17073000	20025000	20204000	20427000	18422000	21966000	15481000	19122000	17174000	20654000	17875000	16407000
sp|A6H8Z2|F221B_HUMAN	Protein FAM221B OS=Homo sapiens OX=9606 GN=FAM221B PE=1 SV=2	A6H8Z2	FAM221B	Homo sapiens	773800000	1107100000	1113300000	1275900000	1547800000	1248500000	860570000	1037600000	946940000	1016700000	1194100000	949510000	1279400000	1089300000	840720000	968050000	965710000	1022800000	657910000	877600000	1127400000	921620000	1033400000	858120000
sp|A7KAX9|RHG32_HUMAN	Rho GTPase-activating protein 32 OS=Homo sapiens OX=9606 GN=ARHGAP32 PE=1 SV=1	A7KAX9	ARHGAP32	Homo sapiens	11038000	12012000	10136000	8138600	14011000	18011000	18434000	12979000	15642000	12123000	12440000	12198000	16120000	11836000	19079000	14277000	18786000	12581000	14834000	20048000	12239000	18567000	20452000	16444000
sp|C9JR72|KBTBD_HUMAN	Kelch repeat and BTB domain-containing protein 13 OS=Homo sapiens OX=9606 GN=KBTBD13 PE=1 SV=1	C9JR72	KBTBD13	Homo sapiens	9669700	5614000	4100900	9136300	6329600	4120600	8211500	4553200	5768700	3264000	3854800	2839000	7045300	4194600	4983400	3558000	4358100	5983700	575140	2611900	2243700	3021800	1696700	4724400
sp|O00203|AP3B1_HUMAN	AP-3 complex subunit beta-1 OS=Homo sapiens OX=9606 GN=AP3B1 PE=1 SV=3	O00203	AP3B1	Homo sapiens	3175700	4425500	7118500	2483100	2860100	3460900	3231800	2678800	3259100	4414200	6748500	1642600	3399000	4289200	3379200	2534700	2705100	2256700	1125100	1762000	2580300	2933000	2832800	4916700
sp|O00291|HIP1_HUMAN	Huntingtin-interacting protein 1 OS=Homo sapiens OX=9606 GN=HIP1 PE=1 SV=5	O00291	HIP1	Homo sapiens	15699000	1629000	17350000	15496000	3738200	37661000	22533000	4278000	600580	6266000	17950000	123200000	33075000	1919300	22264000	3418000	49955000	10980000	23610000	20020000	11474000	891530	546000	5331700
sp|O14640|DVL1_HUMAN / sp|P54792|DVLP1_HUMAN	Segment polarity protein dishevelled homolog DVL-1 OS=Homo sapiens OX=9606 GN=DVL1 PE=1 SV=2	O14640 / P54792	DVL1 / DVL1P1	Homo sapiens	9165800	5971100	5854800	13592000	3764500	9405100	16557000	10417000	7699400	8224000	2209700	7129200	5323100	7008000	3073300	8650700	19526000	7931900	15418000	4497800	3700300	5804100	7035500	20714000
sp|O14656|TOR1A_HUMAN	Torsin-1A OS=Homo sapiens OX=9606 GN=TOR1A PE=1 SV=1	O14656	TOR1A	Homo sapiens	33694000	24520000	42470000	39251000	169820	265640	42425000	45972000	149150	106450	207670	331450	38656000	33640000	43505000	46442000	120830	102620	160590	43623000	200900	19812000	96137	28482000
sp|O14733|MP2K7_HUMAN	Dual specificity mitogen-activated protein kinase kinase 7 OS=Homo sapiens OX=9606 GN=MAP2K7 PE=1 SV=2	O14733	MAP2K7	Homo sapiens	40020000	16838000	8526200	19829000	11830000	11997000	13749000	19354000	12053000	8393600	7247300	13497000	8960900	8266200	12538000	14366000	5487800	7385100	7416500	9589800	9532100	4932100	9869800	8507000
sp|O14791|APOL1_HUMAN	Apolipoprotein L1 OS=Homo sapiens OX=9606 GN=APOL1 PE=1 SV=5	O14791	APOL1	Homo sapiens	292470000	203100000	264950000	431700000	369150000	321280000	256120000	264140000	205200000	136610000	204840000	347930000	303300000	268700000	282900000	293850000	238250000	209050000	172670000	301510000	209210000	135660000	161040000	204440000
sp|O14939|PLD2_HUMAN	Phospholipase D2 OS=Homo sapiens OX=9606 GN=PLD2 PE=1 SV=2	O14939	PLD2	Homo sapiens	4134000	3049000	5179100	5378300	5533000	3705000	4797900	4870800	2537500	2236800	3654800	3315200	3667300	3909300	4115700	4576200	2298700	4185200	1854000	3966700	2655200	2741400	3438900	2699600
sp|O15014|ZN609_HUMAN	Zinc finger protein 609 OS=Homo sapiens OX=9606 GN=ZNF609 PE=1 SV=2	O15014	ZNF609	Homo sapiens	134480000	921480	1597700	1315300	1582900	1854000	605080	149250000	952520	985390	1593500	1157500	1755300	964800	421510	1216700	1063100	1451100	373060	1367200	1559500	1011600	1176300	1035000
sp|O15033|AREL1_HUMAN	Apoptosis-resistant E3 ubiquitin protein ligase 1 OS=Homo sapiens OX=9606 GN=AREL1 PE=1 SV=3	O15033	AREL1	Homo sapiens	16881000000	6172000000	10205000000	9331700000	713530000	9748900000	21122000000	976190000	9682500000	26528000000	9465800000	10806000000	7354900000	7879900000	10700000000	2824800000	15077000000	5436100000	6421900000	3088100000	12990000000	532460000	10158000000	22909000000
sp|O15062|ZBTB5_HUMAN	Zinc finger and BTB domain-containing protein 5 OS=Homo sapiens OX=9606 GN=ZBTB5 PE=1 SV=1	O15062	ZBTB5	Homo sapiens	6469700	13279000	11531000	12221000	13791000	10649000	9003900	10584000	8671100	5396600	8647600	5287400	12946000	10410000	6728100	11560000	6677700	8412000	5477000	10558000	9912800	11294000	8490900	5069300
sp|O15160|RPAC1_HUMAN	DNA-directed RNA polymerases I and III subunit RPAC1 OS=Homo sapiens OX=9606 GN=POLR1C PE=1 SV=1	O15160	POLR1C	Homo sapiens	73031000	442080	218780	8550400	13492000	13873000	552790	20209000	50970000	992310	26217000	498240	62431000	814960	5718800	660420	809040	519500	560740	319020	407100	293890	251720	561660
sp|O15294|OGT1_HUMAN	UDP-N-acetylglucosamine--peptide N-acetylglucosaminyltransferase 110 kDa subunit OS=Homo sapiens OX=9606 GN=OGT PE=1 SV=3	O15294	OGT	Homo sapiens	59795000	58909000	53909000	46956000	43982000	42595000	56298000	42982000	40751000	58161000	47716000	2488600	47106000	7082500	11795000	12931000	10476000	7326800	4610600	6246000	9333300	10466000	11637000	14441000
sp|O15360|FANCA_HUMAN	Fanconi anemia group A protein OS=Homo sapiens OX=9606 GN=FANCA PE=1 SV=2	O15360	FANCA	Homo sapiens	2508400	2692100	4071700	4315000	4919700	5132300	2866900	3407400	3795400	797350	4657600	1540200	4874800	4242200	4033800	3746000	2965500	2319400	1189500	2524900	1991800	758890	2521600	1876600
sp|O43248|HXC11_HUMAN	Homeobox protein Hox-C11 OS=Homo sapiens OX=9606 GN=HOXC11 PE=1 SV=1	O43248	HOXC11	Homo sapiens	8459100	92420000	103790000	92601000	89013000	100160000	94847000	80024000	982410	78096000	105710000	3010900	89614000	64613000	92606000	8451000	68951000	88993000	117180000	4330300	138050000	33859000	93649000	93458000
sp|O43290|SNUT1_HUMAN / sp|P68036|UB2L3_HUMAN / sp|A0A1B0GUS4|UB2L5_HUMAN	U4/U6.U5 tri-snRNP-associated protein 1 OS=Homo sapiens OX=9606 GN=SART1 PE=1 SV=1	O43290 / P68036 / A0A1B0GUS4	SART1 / UBE2L3 / UBE2L5	Homo sapiens	31594000	26209000	26097000	19419000	23504000	33632000	21390000	12795000	23133000	15939000	12342000	8710200	17809000	16618000	16885000	15380000	12294000	11287000	7057200	7130900	13727000	761660	12627000	10888000
sp|O43314|VIP2_HUMAN	Inositol hexakisphosphate and diphosphoinositol-pentakisphosphate kinase 2 OS=Homo sapiens OX=9606 GN=PPIP5K2 PE=1 SV=3	O43314	PPIP5K2	Homo sapiens	4276000	269060	3252700	4076800	1776300	552790	1855800	4361400	3959400	2820900	2095800	3685800	2507100	1998300	2752200	2199900	3196800	2281200	874890	1674300	505970	2961400	2249200	2727600
sp|O43613|OX1R_HUMAN	Orexin/Hypocretin receptor type 1 OS=Homo sapiens OX=9606 GN=HCRTR1 PE=1 SV=2	O43613	HCRTR1	Homo sapiens	1626100	1889800	157860	159330	439240	400640	1878700	205510	798040	517040	326090	1475500	283250	672890	127220	297650	487120	264660	53863	22277	258220	371500	304310	202420
sp|O43815|STRN_HUMAN	Striatin OS=Homo sapiens OX=9606 GN=STRN PE=1 SV=4	O43815	STRN	Homo sapiens	7178700	14636000	9920100	38754000	12305000	7906300	3543900	26508000	8519700	5415500	7917400	15040000	9833000	5586400	3399900	22481000	15153000	8567400	5652200	4792200	11686000	3016300	7193200	6909600
sp|O43820|HYAL3_HUMAN	Hyaluronidase-3 OS=Homo sapiens OX=9606 GN=HYAL3 PE=1 SV=1	O43820	HYAL3	Homo sapiens	4599400	7701300	274240	1912200	2158500	2957000	6814700	6941100	187240	27680000	3401100	3388800	3141100	8193000	3905300	9538900	1189200	3064100	5351300	11477000	13852000	2030900	3244800	4412700
sp|O43866|CD5L_HUMAN	CD5 antigen-like OS=Homo sapiens OX=9606 GN=CD5L PE=1 SV=1	O43866	CD5L	Homo sapiens	82854000	81369000	55470000	71842000	191840000	43298000	98900000	92618000	56091000	62765000	48596000	79881000	188660000	33764000	88808000	77434000	107970000	65126000	45670000	106190000	91762000	51505000	36360000	96739000
sp|O60240|PLIN1_HUMAN	Perilipin-1 OS=Homo sapiens OX=9606 GN=PLIN1 PE=1 SV=2	O60240	PLIN1	Homo sapiens	29752000	1122800	189380	1724200	299620	910880	1370800	1410000	1027800	853960	738000	220820	831400	32254000	1402300	1354500	2654500	733160	1221600	402090	586010	1831000	631180	281000
sp|O60271|JIP4_HUMAN	C-Jun-amino-terminal kinase-interacting protein 4 OS=Homo sapiens OX=9606 GN=SPAG9 PE=1 SV=4	O60271	SPAG9	Homo sapiens	3318500	3400000	689010	666030	628450	576270	1777700	647560	713890	551590	489850	2204900	252230	15679000	768700	485640	379440	349280	258600	211060	13911000	195350	295170	184240
sp|O60281|ZN292_HUMAN	Zinc finger protein 292 OS=Homo sapiens OX=9606 GN=ZNF292 PE=1 SV=3	O60281	ZNF292	Homo sapiens	6859000	9933100	8732400	5688600	10090000	5737800	6794500	4317500	7051700	7111500	8976600	4415100	7740400	6499000	8871600	4414200	8421700	3914600	2140100	4364700	4606500	4912400	4905100	8796200
sp|O60306|AQR_HUMAN	RNA helicase aquarius OS=Homo sapiens OX=9606 GN=AQR PE=1 SV=4	O60306	AQR	Homo sapiens	3265300	2753900	531150	276010	312240	275320	263410	711040	1161000	1429700	90297	570360	1669900	3990500	1620300	296510	345280	218250	187960	281350	1089400	1585800	492710	1260500
sp|O60494|CUBN_HUMAN	Cubilin OS=Homo sapiens OX=9606 GN=CUBN PE=1 SV=5	O60494	CUBN	Homo sapiens	7527600	2312300	2643000	7397400	675840	24538000	4300700	4855000	6709700	163380000	2248700	6459200	168290000	15960000	3419300	5686000	8887900	1878600	2752500	6685500	2291400	4771600	5175000	1970200
sp|O60513|B4GT4_HUMAN	Beta-1,4-galactosyltransferase 4 OS=Homo sapiens OX=9606 GN=B4GALT4 PE=1 SV=1	O60513	B4GALT4	Homo sapiens	1368600	246900	859660	877740	3147700	3364000	3406500	2435200	1602100	1290000	1067400	1142600	2529100	6138200	118690	307380	860360	284120	2700100	268390	1294800	579920	3636400	3775200
sp|O60547|GMDS_HUMAN	GDP-mannose 4,6 dehydratase OS=Homo sapiens OX=9606 GN=GMDS PE=1 SV=1	O60547	GMDS	Homo sapiens	3822300000	4388700000	4059400000	3976400000	4334800000	4112100000	3986100000	4192800000	4136700000	3598300000	4516600000	3417900000	464320	4185100000	4670300000	4614400000	627990	245550	3711600000	47323	4087800000	1772400	3790400000	3857900000
sp|O60602|TLR5_HUMAN	Toll-like receptor 5 OS=Homo sapiens OX=9606 GN=TLR5 PE=1 SV=5	O60602	TLR5	Homo sapiens	24990000	1112800	3449400	25592000	30545000	2809900	30391000	3094600	3485500	3950200	3850700	3521800	3953300	32276000	30532000	31293000	918800	3211600	2992900	3098100	3945000	3168500	3330500	3379400
sp|O60610|DIAP1_HUMAN	Protein diaphanous homolog 1 OS=Homo sapiens OX=9606 GN=DIAPH1 PE=1 SV=2	O60610	DIAPH1	Homo sapiens	4607300	17683000	3107100	17675000	5356800	3131000	4358400	997920	7276900	3006200	3926800	2241100	5371300	4103600	5793100	5791200	586140	4832400	3599900	4943500	3686900	4064900	4329900	1803400
sp|O60674|JAK2_HUMAN	Tyrosine-protein kinase JAK2 OS=Homo sapiens OX=9606 GN=JAK2 PE=1 SV=2	O60674	JAK2	Homo sapiens	98851000	87002000	60423000	41646000	79685000	76083000	133810000	80250000	116480000	67591000	62525000	47117000	77979000	71472000	89560000	59303000	101450000	60634000	52169000	66008000	51373000	74985000	76447000	71306000
sp|O60721|NCKX1_HUMAN	Sodium/potassium/calcium exchanger 1 OS=Homo sapiens OX=9606 GN=SLC24A1 PE=1 SV=1	O60721	SLC24A1	Homo sapiens	12174000	2002300	374230	9276200	592540	8214800	1758000	8374600	162260	501150	415570	6675200	3467400	454220	385580	7764900	206040	6286500	22390000	3955700	14156000	3737400	13533000	2654600
sp|O75151|PHF2_HUMAN	Lysine-specific demethylase PHF2 OS=Homo sapiens OX=9606 GN=PHF2 PE=1 SV=4	O75151	PHF2	Homo sapiens	63617000	68628000	74043000	67891000	69698000	71602000	79622000	76598000	63641000	84017000	87409000	61440000	83890000	74441000	95764000	76851000	93672000	77355000	78156000	79193000	84657000	70529000	79094000	88760000
sp|O75179|ANR17_HUMAN	Ankyrin repeat domain-containing protein 17 OS=Homo sapiens OX=9606 GN=ANKRD17 PE=1 SV=3	O75179	ANKRD17	Homo sapiens	4818200	5552000	87532	163900	13346	460700	9217400	10611000	2013700	23246	5539800	297900	7531900	10987	17751	9473900	5050100	77735	6757200	62860	1486800	73805	4392300	4765500
sp|O75334|LIPA2_HUMAN	Liprin-alpha-2 OS=Homo sapiens OX=9606 GN=PPFIA2 PE=1 SV=2	O75334	PPFIA2	Homo sapiens	5099700	7843400	7079100	6321000	7101700	5494300	6702100	7046900	5865300	6680900	8322400	4382100	7681800	7639600	7163800	6827800	7842100	6232200	3837100	6475100	6985100	9336000	7179900	9186700
sp|O75460|ERN1_HUMAN	Serine/threonine-protein kinase/endoribonuclease IRE1 OS=Homo sapiens OX=9606 GN=ERN1 PE=1 SV=2	O75460	ERN1	Homo sapiens	2746300	3340900	3314800	6846300	7046100	3667600	4206900	4278600	682570	2844300	2577100	2332700	2923100	2623900	3734700	4145300	1850200	1865100	2573000	935850	1459400	1334300	1792900	1740200
sp|O75636|FCN3_HUMAN	Ficolin-3 OS=Homo sapiens OX=9606 GN=FCN3 PE=1 SV=2	O75636	FCN3	Homo sapiens	100690000	127730000	88397000	99048000	62160000	99563000	141310000	103980000	76412000	93965000	68931000	91218000	88748000	99969000	131990000	93633000	102610000	62682000	244430000	59747000	116460000	56315000	104430000	76141000
sp|O75717|WDHD1_HUMAN	WD repeat and HMG-box DNA-binding protein 1 OS=Homo sapiens OX=9606 GN=WDHD1 PE=1 SV=1	O75717	WDHD1	Homo sapiens	375850	7901900	6256600	5438800	5640100	2009600	5240600	4016600	3023600	1038700	5301100	6867700	1873700	4998200	5729000	5565200	4924900	6205800	8462200	5580100	10620000	1880900	2792100	1759500
sp|O75882|ATRN_HUMAN	Attractin OS=Homo sapiens OX=9606 GN=ATRN PE=1 SV=2	O75882	ATRN	Homo sapiens	59512000	58580000	60433000	84197000	81733000	49983000	53816000	66381000	46271000	44007000	149210000	194740000	88595000	50058000	50233000	66367000	44508000	166420000	108300000	72520000	69884000	30425000	60313000	126900000
sp|O75912|DGKI_HUMAN	Diacylglycerol kinase iota OS=Homo sapiens OX=9606 GN=DGKI PE=1 SV=2	O75912	DGKI	Homo sapiens	31200000	12264000	23481000	7028200	420970	11921000	556470	37829000	5042800	10903000	3997000	859100	30591000	36730000	1478500	19555000	715290	19710000	11910000	1985000	430370	7471500	29104000	19218000
sp|O76013|KRT36_HUMAN	Keratin, type I cuticular Ha6 OS=Homo sapiens OX=9606 GN=KRT36 PE=1 SV=1	O76013	KRT36	Homo sapiens	26642000	179160000	19469000	29225000	23206000	25709000	26212000	19710000	24723000	15617000	15655000	32998000	22864000	20601000	26484000	26604000	14566000	19753000	22233000	15844000	18479000	20106000	20770000	24164000
sp|O94782|UBP1_HUMAN	Ubiquitin carboxyl-terminal hydrolase 1 OS=Homo sapiens OX=9606 GN=USP1 PE=1 SV=1	O94782	USP1	Homo sapiens	32008000	314960	634600	745590	9868500	1020200	1255300	2643000	13989000	644480	13209000	1269900	921800	1389500	5933800	9910700	9141200	1276700	3030200	10235000	471500	9351200	9420900	941300
sp|O94851|MICA2_HUMAN	[F-actin]-monooxygenase MICAL2 OS=Homo sapiens OX=9606 GN=MICAL2 PE=1 SV=2	O94851	MICAL2	Homo sapiens	107540000	888770	2531100	76954000	77029000	878680	2495700	68199000	271700	4703200	1745700	3460800	1732800	1985100	2135000	1559200	3942900	531180	4781100	152420	10642000	45523000	1755100	3440700
sp|O94915|FRYL_HUMAN	Protein furry homolog-like OS=Homo sapiens OX=9606 GN=FRYL PE=1 SV=2	O94915	FRYL	Homo sapiens	745850	32085000	17011000	21196000	4696200	32984000	87961000	4567100	34238000	134010000	32300000	37291000	24426000	25816000	39489000	8619900	67353000	19161000	18599000	8790100	49462000	4441900	39398000	117140000
sp|O95073|FSBP_HUMAN	Fibrinogen silencer-binding protein OS=Homo sapiens OX=9606 GN=FSBP PE=1 SV=1	O95073	FSBP	Homo sapiens	9499800	15544000	15026000	36337000	9105500	20195000	1155900	1140100	9600700	13832000	15664000	43063000	10701000	12862000	1490700	1170000	18846000	14384000	12183000	22265000	24529000	1855800	14704000	2113200
sp|O95235|KI20A_HUMAN	Kinesin-like protein KIF20A OS=Homo sapiens OX=9606 GN=KIF20A PE=1 SV=1	O95235	KIF20A	Homo sapiens	7897800	14573000	35686000	7863400	11513000	50584000	9002400	1110100	6928800	6360300	6656500	590600	9479400	1362100	8705700	9062000	35252000	6871000	3507100	1424900	4415900	3472000	4707400	1038700
sp|O95248|MTMR5_HUMAN	Myotubularin-related protein 5 OS=Homo sapiens OX=9606 GN=SBF1 PE=1 SV=4	O95248	SBF1	Homo sapiens	31735000	50848000	12501000	91899	37968000	11993000	26708000	32309000	12065000	2940900	3606500	9556700	344250	225760	15018000	10961000	11585000	13408000	960340	70144000	2824200	39288000	29504000	3890600
sp|O95359|TACC2_HUMAN	Transforming acidic coiled-coil-containing protein 2 OS=Homo sapiens OX=9606 GN=TACC2 PE=1 SV=3	O95359	TACC2	Homo sapiens	68271000	2441200	41861000	3880000	3509200	3171200	3760600	4301300	1499300	8017900	1420100	1971400	1743200	3320300	3300300	4424900	2868800	2687800	2291400	25208000	25526000	2362000	2300800	23410000
sp|O95427|PIGN_HUMAN	GPI ethanolamine phosphate transferase 1 OS=Homo sapiens OX=9606 GN=PIGN PE=1 SV=1	O95427	PIGN	Homo sapiens	338770000	518740000	469440000	436470000	468670000	422350000	501960000	851060	1070900	456970000	497450000	350720000	422330000	477910000	514360000	315930000	440790000	426010000	441660000	422680000	476720000	151840000	512600000	517040000
sp|O95433|AHSA1_HUMAN	Activator of 90 kDa heat shock protein ATPase homolog 1 OS=Homo sapiens OX=9606 GN=AHSA1 PE=1 SV=1	O95433	AHSA1	Homo sapiens	524510000	448320000	420050000	473860000	647640000	424320000	452680000	484750000	361030000	382700000	370300000	211540000	537560000	480500000	393060000	388150000	297830000	332960000	66925000	206740000	212100000	202390000	252740000	293120000
sp|O95445|APOM_HUMAN	Apolipoprotein M OS=Homo sapiens OX=9606 GN=APOM PE=1 SV=2	O95445	APOM	Homo sapiens	374780000	370340000	408160000	318290000	313440000	405660000	425150000	262250000	281170000	252780000	307500000	170110000	328110000	299320000	434180000	298610000	228660000	270090000	286940000	258830000	234290000	86020000	262340000	199950000
sp|O95470|SGPL1_HUMAN	Sphingosine-1-phosphate lyase 1 OS=Homo sapiens OX=9606 GN=SGPL1 PE=1 SV=3	O95470	SGPL1	Homo sapiens	1192000	2529400	190570	178830	532050	436390	1880900	222630	817900	77031	284330	1622200	327150	652860	108430	320020	372330	153830	370010	242700	348710	407520	350610	633260
sp|O95477|ABCA1_HUMAN	Phospholipid-transporting ATPase ABCA1 OS=Homo sapiens OX=9606 GN=ABCA1 PE=1 SV=3	O95477	ABCA1	Homo sapiens	154980000	14809000	6363800	10531000	9192200	14233000	9145100	12214000	6239200	9229100	5319900	4910500	10089000	229000000	7693200	240160000	4908400	12072000	1790300	9289200	17489000	12268000	9459300	12602000
sp|O95613|PCNT_HUMAN	Pericentrin OS=Homo sapiens OX=9606 GN=PCNT PE=1 SV=4	O95613	PCNT	Homo sapiens	17866000	12039000	17948000	10253000	2334900	3020300	16839000	17718000	19737000	12688000	18008000	1982200	15120000	3181400	16020000	16070000	27460000	19273000	10756000	19084000	15941000	13985000	18336000	17430000
sp|O95714|HERC2_HUMAN	E3 ubiquitin-protein ligase HERC2 OS=Homo sapiens OX=9606 GN=HERC2 PE=1 SV=2	O95714	HERC2	Homo sapiens	737490	1756100	5286900	2463400	1605400	1708100	3193500	1880200	2293400	1381600	2556800	6269200	1286800	1414800	2434200	1580300	2695800	7477400	3676900	1914400	2194400	7947400	1478000	1329100
sp|O95813|CER1_HUMAN	Cerberus OS=Homo sapiens OX=9606 GN=CER1 PE=1 SV=1	O95813	CER1	Homo sapiens	11527000	1927100	1211600	1409600	911180	2468200	792510	6813400	1486800	1441900	701830	5650500	913770	1078800	1245900	1385400	4240700	4002900	28857000	1186000	2797100	2095500	157890000	860430
sp|P00450|CERU_HUMAN	Ceruloplasmin OS=Homo sapiens OX=9606 GN=CP PE=1 SV=2	P00450	CP	Homo sapiens	5090400000	3962400000	5937500000	5833100000	6214900000	4747100000	5553400000	6325100000	3531400000	3143900000	5015500000	3949700000	5081800000	4005000000	5133200000	5187500000	2886000000	3870100000	2087300000	5380300000	2956500000	2493100000	3300300000	3051900000
sp|P00488|F13A_HUMAN	Coagulation factor XIII A chain OS=Homo sapiens OX=9606 GN=F13A1 PE=1 SV=5	P00488	F13A1	Homo sapiens	4095600	6498800	5113700	29143000	9787700	17757000	5856500	17893000	16959000	25837000	27000000	36200000	14731000	26775000	14290000	21693000	21648000	11191000	31351000	21330000	24798000	11558000	24568000	11526000
sp|P00734|THRB_HUMAN	Prothrombin OS=Homo sapiens OX=9606 GN=F2 PE=1 SV=2	P00734	F2	Homo sapiens	408130000	384550000	365180000	533300000	481350000	432220000	447250000	505450000	284450000	472960000	345490000	308280000	458880000	386870000	450100000	471110000	298820000	334520000	279070000	353900000	308070000	234480000	293560000	341260000
sp|P00736|C1R_HUMAN	Complement C1r subcomponent OS=Homo sapiens OX=9606 GN=C1R PE=1 SV=2	P00736	C1R	Homo sapiens	233930000	416210000	275220000	367050000	264510000	306840000	265980000	408220000	371840000	212720000	231900000	169720000	254910000	226920000	225880000	328210000	179590000	260180000	142600000	243690000	250110000	297550000	141950000	305000000
sp|P00738|HPT_HUMAN	Haptoglobin OS=Homo sapiens OX=9606 GN=HP PE=1 SV=1	P00738	HP	Homo sapiens	4868200000	5416100000	4998100000	9562500000	11866000000	5589400000	6615200000	8138100000	1656900000	4625100000	5110300000	4798100000	5685600000	6405500000	6856900000	7607700000	3334200000	4147200000	5333100000	2184300000	3542800000	2631500000	3468500000	2995000000
sp|P00739|HPTR_HUMAN	Haptoglobin-related protein OS=Homo sapiens OX=9606 GN=HPR PE=1 SV=2	P00739	HPR	Homo sapiens	130530000	127620000	199380000	255910000	247100000	282920000	156840000	158510000	100800000	517850000	153460000	169120000	240130000	252200000	174320000	133160000	226210000	128320000	66466000	72180000	75851000	143050000	115500000	113940000
sp|P00740|FA9_HUMAN	Coagulation factor IX OS=Homo sapiens OX=9606 GN=F9 PE=1 SV=2	P00740	F9	Homo sapiens	23033000	16961000	11201000	16471000	26224000	13223000	16856000	15489000	13180000	14677000	9424400	8243800	14129000	14454000	15795000	15709000	12416000	12042000	10780000	6577500	9193700	5945800	12653000	9791200
sp|P00742|FA10_HUMAN	Coagulation factor X OS=Homo sapiens OX=9606 GN=F10 PE=1 SV=2	P00742	F10	Homo sapiens	84308000	249520000	75403000	244370000	243430000	77739000	257050000	252160000	203940000	249480000	216050000	171420000	245540000	65135000	60684000	65928000	204400000	229160000	134060000	187420000	239500000	48357000	63459000	55661000
sp|P00746|CFAD_HUMAN	Complement factor D OS=Homo sapiens OX=9606 GN=CFD PE=1 SV=5	P00746	CFD	Homo sapiens	19467000	14917000	14654000	110970000	89413000	85573000	94880000	100010000	69260000	50433000	97919000	64143000	84532000	77955000	94236000	85904000	59609000	66154000	45259000	36518000	59536000	32925000	47231000	40264000
sp|P00747|PLMN_HUMAN	Plasminogen OS=Homo sapiens OX=9606 GN=PLG PE=1 SV=2	P00747	PLG	Homo sapiens	939920000	655010000	822980000	1067900000	990630000	976930000	974900000	905690000	793690000	640010000	780580000	799960000	849630000	836950000	963790000	896460000	687770000	749400000	551700000	797720000	518640000	579870000	738680000	684330000
sp|P00748|FA12_HUMAN	Coagulation factor XII OS=Homo sapiens OX=9606 GN=F12 PE=1 SV=3	P00748	F12	Homo sapiens	81815000	64967000	65246000	81382000	27731000	93060000	112540000	67600000	71652000	59617000	56516000	65692000	30794000	72748000	114050000	70887000	74955000	51842000	59716000	90525000	68677000	52211000	53552000	53438000
sp|P00751|CFAB_HUMAN	Complement factor B OS=Homo sapiens OX=9606 GN=CFB PE=1 SV=2	P00751	CFB	Homo sapiens	2069500000	1491300000	1310100000	2065500000	1964100000	1782300000	1883000000	2071500000	1488200000	1229100000	1113100000	1235300000	1596700000	1527900000	1746800000	1846900000	1332500000	1218400000	774070000	1154000000	1098600000	811420000	810530000	787190000
sp|P01008|ANT3_HUMAN	Antithrombin-III OS=Homo sapiens OX=9606 GN=SERPINC1 PE=1 SV=1	P01008	SERPINC1	Homo sapiens	2557400000	2468800000	2410600000	2740900000	2847000000	2640500000	2915800000	2651300000	2138600000	2803800000	2395800000	2158300000	2795800000	2829000000	2952400000	3104100000	2259200000	2569800000	1655100000	2185200000	2810600000	2042000000	2573700000	2892900000
sp|P01009|A1AT_HUMAN	Alpha-1-antitrypsin OS=Homo sapiens OX=9606 GN=SERPINA1 PE=1 SV=3	P01009	SERPINA1	Homo sapiens	36059000000	25047000000	26827000000	35018000000	40193000000	34876000000	26316000000	26920000000	28900000000	20916000000	28199000000	22131000000	28928000000	30030000000	23907000000	26209000000	19685000000	22806000000	20764000000	30641000000	23417000000	10351000000	20868000000	19902000000
sp|P01011|AACT_HUMAN	Alpha-1-antichymotrypsin OS=Homo sapiens OX=9606 GN=SERPINA3 PE=1 SV=2	P01011	SERPINA3	Homo sapiens	3660600000	16430000000	21033000000	18638000000	23923000000	20713000000	2900700000	15305000000	13018000000	2300700000	21185000000	17933000000	15455000000	11241000000	21086000000	16323000000	17474000000	14519000000	22698000000	13920000000	21181000000	6421500000	13360000000	9808700000
sp|P01019|ANGT_HUMAN	Angiotensinogen OS=Homo sapiens OX=9606 GN=AGT PE=1 SV=4	P01019	AGT	Homo sapiens	495120000	442860000	383150000	624070000	660090000	464750000	469820000	327180000	326800000	327270000	303680000	636440000	403930000	357080000	482720000	344600000	325220000	538820000	266790000	864300000	294960000	247910000	317730000	277440000
sp|P01023|A2MG_HUMAN	Alpha-2-macroglobulin OS=Homo sapiens OX=9606 GN=A2M PE=1 SV=3	P01023	A2M	Homo sapiens	24237000000	35110000000	21880000000	23179000000	23465000000	27147000000	21748000000	20825000000	21041000000	25955000000	20372000000	14243000000	23169000000	22234000000	20004000000	17137000000	15509000000	22772000000	12526000000	31603000000	32096000000	22699000000	22667000000	25478000000
sp|P01024|CO3_HUMAN	Complement C3 OS=Homo sapiens OX=9606 GN=C3 PE=1 SV=2	P01024	C3	Homo sapiens	40717000000	33190000000	25476000000	49884000000	42208000000	33152000000	36252000000	44000000000	27111000000	27425000000	20600000000	29381000000	30970000000	28463000000	30281000000	40638000000	23916000000	21808000000	15487000000	21527000000	21279000000	17855000000	18943000000	19844000000
sp|P01031|CO5_HUMAN	Complement C5 OS=Homo sapiens OX=9606 GN=C5 PE=1 SV=4	P01031	C5	Homo sapiens	1398600000	1011300000	868150000	1126400000	1348200000	1082100000	1090800000	1131800000	801390000	714230000	804060000	598660000	1021000000	937010000	979370000	971140000	624310000	710260000	481680000	704030000	581570000	447150000	607990000	499310000
sp|P01042|KNG1_HUMAN	Kininogen-1 OS=Homo sapiens OX=9606 GN=KNG1 PE=1 SV=2	P01042	KNG1	Homo sapiens	2250400000	2074700000	1695800000	2694900000	2006600000	1946900000	2321700000	2159900000	1775400000	2008800000	1515400000	1983400000	1803400000	1550400000	1868600000	1768200000	1731700000	1238500000	883310000	1303500000	1355700000	996960000	1301500000	1463400000
sp|P01215|GLHA_HUMAN	Glycoprotein hormones alpha chain OS=Homo sapiens OX=9606 GN=CGA PE=1 SV=1	P01215	CGA	Homo sapiens	216320	30919000	35197000	25590000	6112100	27435000	4503100	2597400	29938000	2729000	12033000	10980000	13258000	18257000	14677000	14092000	18624000	10294000	1543400	3289200	302950	13903000	16300000	11127000
sp|P01563|IFNA2_HUMAN	Interferon alpha-2 OS=Homo sapiens OX=9606 GN=IFNA2 PE=1 SV=2	P01563	IFNA2	Homo sapiens	17057000	14459000	15077000	15456000	19300000	17958000	16385000	40397000	19104000	16634000	18256000	14127000	22625000	16375000	18437000	14962000	15288000	16372000	12061000	11869000	17297000	13781000	14647000	20986000
sp|P01591|IGJ_HUMAN	Immunoglobulin J chain OS=Homo sapiens OX=9606 GN=JCHAIN PE=1 SV=4	P01591	JCHAIN	Homo sapiens	79474000	60346000	50609000	61807000	194520000	41166000	55162000	95548000	57391000	52411000	45214000	156660000	151270000	97956000	69053000	189230000	58631000	122160000	28445000	199360000	124420000	47426000	66856000	106510000
sp|P01593|KVD33_HUMAN / sp|P01594|KV133_HUMAN	Immunoglobulin kappa variable 1D-33 OS=Homo sapiens OX=9606 GN=IGKV1D-33 PE=1 SV=2	P01593 / P01594	IGKV1D-33 / IGKV1-33	Homo sapiens	152180000	53209000	101910000	97878000	161650000	99879000	98442000	126320000	140480000	35401000	96201000	74841000	144750000	72492000	86637000	113440000	118920000	93270000	68679000	64713000	66798000	106010000	127810000	111350000
sp|P01597|KV139_HUMAN / sp|P04432|KVD39_HUMAN	Immunoglobulin kappa variable 1-39 OS=Homo sapiens OX=9606 GN=IGKV1-39 PE=1 SV=2	P01597 / P04432	IGKV1-39 / IGKV1D-39	Homo sapiens	12791000	10420000	12400000	7845900	19408000	9632900	14899000	7032200	7021200	3661200	6270400	7256600	16760000	3810700	12668000	5667800	89080	722160	12433000	12914000	5851900	3228300	13764000	3254500
sp|P01602|KV105_HUMAN	Immunoglobulin kappa variable 1-5 OS=Homo sapiens OX=9606 GN=IGKV1-5 PE=1 SV=2	P01602	IGKV1-5	Homo sapiens	4402800	3131800	16804000	33115000	12130000	6937400	7281300	8876900	37106000	2212300	7872500	5617700	12783000	3417800	9341600	5450100	7616900	6682800	8897200	7087400	4705500	3915500	18155000	5991400
sp|P01619|KV320_HUMAN	Immunoglobulin kappa variable 3-20 OS=Homo sapiens OX=9606 GN=IGKV3-20 PE=1 SV=2	P01619	IGKV3-20	Homo sapiens	217980000	89037000	103350000	120230000	159560000	140790000	213460000	214470000	169940000	70749000	88608000	104070000	153640000	83673000	173430000	133650000	137220000	97180000	92249000	100050000	110640000	117730000	224310000	129480000
sp|P01700|LV147_HUMAN	Immunoglobulin lambda variable 1-47 OS=Homo sapiens OX=9606 GN=IGLV1-47 PE=1 SV=2	P01700	IGLV1-47	Homo sapiens	136950000	49166000	67545000	54797000	88312000	111100000	81686000	59761000	120990000	28986000	57624000	62834000	83139000	78626000	73780000	64514000	74108000	70569000	83404000	56003000	66683000	35873000	92936000	47276000
sp|P01701|LV151_HUMAN	Immunoglobulin lambda variable 1-51 OS=Homo sapiens OX=9606 GN=IGLV1-51 PE=1 SV=2	P01701	IGLV1-51	Homo sapiens	366720000	88692000	146600000	151470000	247470000	263880000	212570000	171320000	360200000	84535000	130090000	136350000	250050000	224430000	206030000	133620000	223850000	139510000	101310000	131590000	96339000	103070000	172450000	172850000
sp|P01704|LV214_HUMAN	Immunoglobulin lambda variable 2-14 OS=Homo sapiens OX=9606 GN=IGLV2-14 PE=1 SV=2	P01704	IGLV2-14	Homo sapiens	6983300	4879700	2469200	25730000	2824200	18754000	37151000	15675000	3393900	4408000	3339900	32194000	11544000	16201000	40195000	12998000	12671000	28239000	19526000	3833300	21804000	10905000	6209500	4350100
sp|P01705|LV223_HUMAN	Immunoglobulin lambda variable 2-23 OS=Homo sapiens OX=9606 GN=IGLV2-23 PE=1 SV=2	P01705	IGLV2-23	Homo sapiens	97979000	24993000	50015000	35725000	46054000	70663000	55631000	34703000	84572000	20718000	47591000	30233000	57490000	74619000	49508000	31345000	63739000	52204000	21820000	40925000	26163000	30758000	56685000	38092000
sp|P01706|LV211_HUMAN	Immunoglobulin lambda variable 2-11 OS=Homo sapiens OX=9606 GN=IGLV2-11 PE=1 SV=2	P01706	IGLV2-11	Homo sapiens	56064000	16592000	17301000	19328000	31218000	20858000	16930000	12633000	43094000	11467000	13770000	14721000	20592000	16864000	14671000	9768100	20837000	11526000	15462000	30505000	6366000	9544800	14885000	11846000
sp|P01709|LV208_HUMAN	Immunoglobulin lambda variable 2-8 OS=Homo sapiens OX=9606 GN=IGLV2-8 PE=1 SV=2	P01709	IGLV2-8	Homo sapiens	46709000	103060000	79799000	123580000	65824000	27266000	31505000	16064000	31957000	55316000	18347000	18067000	88092000	22094000	31942000	50626000	30326000	66488000	71634000	69042000	61076000	58050000	27560000	12587000
sp|P01721|LV657_HUMAN	Immunoglobulin lambda variable 6-57 OS=Homo sapiens OX=9606 GN=IGLV6-57 PE=1 SV=2	P01721	IGLV6-57	Homo sapiens	89080000	24591000	61741000	10729000	145180000	86770000	66353000	47584000	78430000	19902000	54668000	10131000	126310000	62572000	56140000	40035000	24581000	14982000	21399000	47623000	23315000	22501000	29397000	43683000
sp|P01742|HV169_HUMAN	Immunoglobulin heavy variable 1-69 OS=Homo sapiens OX=9606 GN=IGHV1-69 PE=1 SV=2	P01742	IGHV1-69	Homo sapiens	13723000	37271000	14059000	97281000	10201000	7127800	54632000	80314000	8371100	26002000	7641600	196230000	7909000	6452600	70427000	242120000	12878000	180350000	42233000	6189900	227750000	8693100	11966000	11830000
sp|P01768|HV330_HUMAN / sp|P0DP02|HVC33_HUMAN / sp|P0DP03|HVC05_HUMAN	Immunoglobulin heavy variable 3-30 OS=Homo sapiens OX=9606 GN=IGHV3-30 PE=1 SV=2	P01768 / P0DP02 / P0DP03	IGHV3-30 / IGHV3-30-3 / IGHV3-30-5	Homo sapiens	10468000	7817900	2573000	1582300	7703700	7385500	18666000	10216000	9888300	9311400	2757700	1301800	9690800	5168600	32888	7616000	11900000	10320000	451640	9058200	6362400	6869200	9279300	6165000
sp|P01780|HV307_HUMAN	Immunoglobulin heavy variable 3-7 OS=Homo sapiens OX=9606 GN=IGHV3-7 PE=1 SV=2	P01780	IGHV3-7	Homo sapiens	1172300000	1279300000	1256400000	1168100000	134590000	116550000	127350000	65192000	84939000	34680000	90695000	59020000	109790000	43537000	86305000	54585000	86708000	135380000	60248000	35394000	56927000	34116000	112950000	64846000
sp|P01814|HV270_HUMAN	Immunoglobulin heavy variable 2-70 OS=Homo sapiens OX=9606 GN=IGHV2-70 PE=1 SV=2	P01814	IGHV2-70	Homo sapiens	33779000	44958000	42929000	32225000	42313000	39444000	40611000	36722000	28085000	40694000	50683000	20089000	44188000	34832000	48828000	38704000	36676000	36636000	13264000	21100000	36412000	24961000	32013000	37321000
sp|P01817|HV205_HUMAN	Immunoglobulin heavy variable 2-5 OS=Homo sapiens OX=9606 GN=IGHV2-5 PE=1 SV=2	P01817	IGHV2-5	Homo sapiens	10989000	5167400	9713700	17454000	11424000	24471000	14564000	12470000	10173000	5835900	7934700	17024000	13681000	16695000	17471000	14165000	9331300	11515000	20599000	10345000	10866000	8633400	23997000	10952000
sp|P01834|IGKC_HUMAN	Immunoglobulin kappa constant OS=Homo sapiens OX=9606 GN=IGKC PE=1 SV=2	P01834	IGKC	Homo sapiens	18649000000	9408800000	14747000000	12539000000	14355000000	16057000000	15426000000	17651000000	16574000000	7231600000	13458000000	12716000000	13740000000	11964000000	15169000000	16657000000	15551000000	13089000000	11593000000	14926000000	10911000000	11699000000	15660000000	12319000000
sp|P01857|IGHG1_HUMAN / sp|P0DOX5|IGG1_HUMAN	Immunoglobulin heavy constant gamma 1 OS=Homo sapiens OX=9606 GN=IGHG1 PE=1 SV=2	P01857 / P0DOX5	IGHG1 / Unknown	Homo sapiens	23227000000	19812000000	17837000000	12451000000	19710000000	21229000000	25946000000	16663000000	20479000000	14618000000	16079000000	12257000000	17838000000	16130000000	24828000000	15296000000	21912000000	12046000000	13171000000	14331000000	15916000000	19156000000	19373000000	17009000000
sp|P01859|IGHG2_HUMAN	Immunoglobulin heavy constant gamma 2 OS=Homo sapiens OX=9606 GN=IGHG2 PE=1 SV=3	P01859	IGHG2	Homo sapiens	19055000000	8227100000	13135000000	11554000000	8327700000	13364000000	7549000000	12340000000	14821000000	6847400000	11926000000	10401000000	8396100000	12315000000	6989800000	11515000000	8909800000	11939000000	8202500000	7137400000	7424400000	5102300000	12659000000	3338600000
sp|P01860|IGHG3_HUMAN	Immunoglobulin heavy constant gamma 3 OS=Homo sapiens OX=9606 GN=IGHG3 PE=1 SV=3	P01860	IGHG3	Homo sapiens	437150000	196910000	395860000	283170000	751250000	664410000	149350000	325160000	435870000	148060000	370000000	277040000	778820000	604410000	166960000	233060000	468980000	444030000	466880000	380810000	269010000	122820000	583860000	418290000
sp|P01861|IGHG4_HUMAN	Immunoglobulin heavy constant gamma 4 OS=Homo sapiens OX=9606 GN=IGHG4 PE=1 SV=2	P01861	IGHG4	Homo sapiens	835910000	1883500000	1561000000	5039900000	2914600000	2205700000	1177200000	2776900000	876340000	761660000	1523200000	2029500000	2060300000	1983400000	1107900000	2566700000	1792800000	1921900000	845250000	676690000	1791400000	540810000	1845000000	2044300000
sp|P01871|IGHM_HUMAN	Immunoglobulin heavy constant mu OS=Homo sapiens OX=9606 GN=IGHM PE=1 SV=5	P01871	IGHM	Homo sapiens	443050000	431770000	275350000	352030000	1016400000	211270000	527860000	478750000	279910000	318210000	234330000	397320000	958660000	162380000	465120000	376350000	535910000	326080000	233010000	461570000	467210000	224320000	206440000	557210000
sp|P01876|IGHA1_HUMAN	Immunoglobulin heavy constant alpha 1 OS=Homo sapiens OX=9606 GN=IGHA1 PE=1 SV=3	P01876	IGHA1	Homo sapiens	9360000000	3030900000	2196600000	3426000000	5021200000	4723100000	5262600000	6566000000	6280000000	2291300000	1841600000	3025800000	4562800000	3395900000	4886200000	5718400000	1740800000	4195000000	2531800000	2954500000	3109800000	2451000000	3593500000	3185900000
sp|P01880|IGHD_HUMAN	Immunoglobulin heavy constant delta OS=Homo sapiens OX=9606 GN=IGHD PE=1 SV=4	P01880	IGHD	Homo sapiens	411080	2937300	1018400	3661600	616800	6270600	1027800	2777300	1613600	448470	438620	2255000	2130500	248210	3515400	2391700	380800	4911700	19605000	632050	15480000	3824500	9576200	4261800
sp|P02533|K1C14_HUMAN	Keratin, type I cytoskeletal 14 OS=Homo sapiens OX=9606 GN=KRT14 PE=1 SV=4	P02533	KRT14	Homo sapiens	39769000	60666000	210700000	225730000	123630000	199610000	213100000	196190000	209430000	182820000	190600000	150350000	111810000	188410000	94935000	189620000	181100000	49516000	105440000	172640000	168690000	145970000	147890000	183750000
sp|P02538|K2C6A_HUMAN	Keratin, type II cytoskeletal 6A OS=Homo sapiens OX=9606 GN=KRT6A PE=1 SV=3	P02538	KRT6A	Homo sapiens	1052000	3436600	2401300	1927800	1938800	1440300	2014100	1375300	1584100	350820	2053200	1645700	999180	2549900	2402500	1573000	1565200	1829400	726860	1104700	1916100	1892500	2076800	1939700
sp|P02647|APOA1_HUMAN	Apolipoprotein A-I OS=Homo sapiens OX=9606 GN=APOA1 PE=1 SV=1	P02647	APOA1	Homo sapiens	31719000000	35961000000	44179000000	49332000000	38091000000	50904000000	43906000000	31149000000	35460000000	27833000000	42762000000	33096000000	44562000000	34125000000	40190000000	35950000000	30048000000	33531000000	26919000000	33528000000	30221000000	2406600000	31685000000	24459000000
sp|P02649|APOE_HUMAN	Apolipoprotein E OS=Homo sapiens OX=9606 GN=APOE PE=1 SV=1	P02649	APOE	Homo sapiens	1226100000	843030000	825130000	1527400000	1016300000	952600000	1164600000	732590000	838900000	657020000	720830000	775280000	772860000	850340000	1030000000	925820000	569280000	563630000	456490000	611350000	481540000	122280000	517030000	705130000
sp|P02652|APOA2_HUMAN	Apolipoprotein A-II OS=Homo sapiens OX=9606 GN=APOA2 PE=1 SV=1	P02652	APOA2	Homo sapiens	182080000	540850000	225050000	541720000	91321000	442100000	360690000	270770000	465240000	347860000	199420000	189230000	240500000	281550000	216530000	655060000	362600000	597400000	106780000	323590000	643220000	14276000	66183000	256950000
sp|P02654|APOC1_HUMAN	Apolipoprotein C-I OS=Homo sapiens OX=9606 GN=APOC1 PE=1 SV=1	P02654	APOC1	Homo sapiens	67811000	65329000	84022000	167220000	65173000	129720000	137490000	113920000	129470000	61524000	52170000	123300000	79997000	190850000	130080000	288760000	71147000	234410000	53469000	182850000	251090000	43833000	58599000	118070000
sp|P02655|APOC2_HUMAN	Apolipoprotein C-II OS=Homo sapiens OX=9606 GN=APOC2 PE=1 SV=1	P02655	APOC2	Homo sapiens	191910000	280970000	269110000	425960000	175510000	332850000	396720000	320760000	301190000	255290000	217880000	144450000	272970000	193050000	295320000	350730000	216810000	213620000	108090000	178180000	184860000	18589000	132200000	133950000
sp|P02656|APOC3_HUMAN	Apolipoprotein C-III OS=Homo sapiens OX=9606 GN=APOC3 PE=1 SV=1	P02656	APOC3	Homo sapiens	154610000	248260000	233790000	478910000	164010000	244800000	439930000	289480000	251790000	272150000	138410000	407810000	187330000	305860000	236060000	745540000	230770000	318570000	102670000	257030000	318310000	50193000	66090000	299090000
sp|P02671|FIBA_HUMAN	Fibrinogen alpha chain OS=Homo sapiens OX=9606 GN=FGA PE=1 SV=2	P02671	FGA	Homo sapiens	340850000	1173100000	632220000	1143000000	1251400000	578770000	1011300000	1089200000	906020000	12577000000	481490000	415420000	1071800000	577790000	1039900000	1114800000	941790000	517650000	895510000	515890000	477830000	842010000	881920000	410940000
sp|P02675|FIBB_HUMAN	Fibrinogen beta chain OS=Homo sapiens OX=9606 GN=FGB PE=1 SV=2	P02675	FGB	Homo sapiens	1016500000	3715100000	3784800000	2702400000	3579200000	3556100000	3997000000	2809800000	2997500000	12673000000	3301500000	2450300000	3397600000	2987300000	2781500000	3045100000	3233200000	3307500000	5493700000	2884600000	3983100000	2366700000	3128500000	3744500000
sp|P02679|FIBG_HUMAN	Fibrinogen gamma chain OS=Homo sapiens OX=9606 GN=FGG PE=1 SV=3	P02679	FGG	Homo sapiens	625280000	4597900000	3332500000	4091700000	4278300000	3975900000	3658400000	3767100000	3171700000	13765000000	3328900000	2767200000	3371300000	3124100000	3493300000	3253100000	2883100000	3058500000	1872200000	3881300000	4632800000	2819100000	3126900000	3488200000
sp|P02741|CRP_HUMAN	C-reactive protein OS=Homo sapiens OX=9606 GN=CRP PE=1 SV=1	P02741	CRP	Homo sapiens	6399500	278960	1447700	7422600	4306300	1680100	2109100	1128400	3548100	733640	1584100	3186600	756380	1588200	2892800	978200	1206200	1202900	547180	4316800	270360	6876800	353190	335080
sp|P02743|SAMP_HUMAN	Serum amyloid P-component OS=Homo sapiens OX=9606 GN=APCS PE=1 SV=2	P02743	APCS	Homo sapiens	669280000	534900000	399820000	600530000	648330000	588480000	470720000	435620000	359240000	468630000	340360000	386780000	441870000	495420000	478490000	486090000	418210000	278470000	376620000	214970000	213080000	249310000	201840000	237930000
sp|P02745|C1QA_HUMAN	Complement C1q subcomponent subunit A OS=Homo sapiens OX=9606 GN=C1QA PE=1 SV=2	P02745	C1QA	Homo sapiens	106330000	119090000	131700000	117550000	150090000	142690000	129630000	131790000	110800000	109380000	115810000	120880000	121950000	128380000	123990000	127060000	104480000	104900000	79883000	92413000	89460000	81901000	89189000	84754000
sp|P02746|C1QB_HUMAN	Complement C1q subcomponent subunit B OS=Homo sapiens OX=9606 GN=C1QB PE=1 SV=3	P02746	C1QB	Homo sapiens	465630000	358940000	402500000	374320000	459830000	387110000	339380000	365310000	268310000	238380000	316030000	273760000	304720000	264140000	278780000	322190000	299620000	276410000	263860000	304600000	200010000	250410000	190890000	222620000
sp|P02747|C1QC_HUMAN	Complement C1q subcomponent subunit C OS=Homo sapiens OX=9606 GN=C1QC PE=1 SV=3	P02747	C1QC	Homo sapiens	379660000	353010000	346660000	363760000	395120000	408390000	324450000	322580000	305070000	304440000	311140000	253830000	362130000	332810000	305380000	303270000	238880000	282030000	184860000	281780000	286990000	242650000	234130000	243390000
sp|P02748|CO9_HUMAN	Complement component C9 OS=Homo sapiens OX=9606 GN=C9 PE=1 SV=2	P02748	C9	Homo sapiens	703550000	704480000	587690000	611890000	718500000	665390000	649430000	742020000	704010000	560940000	747720000	2623800000	453010000	400380000	395880000	397750000	443950000	373300000	321330000	357170000	349830000	388510000	267350000	224430000
sp|P02749|APOH_HUMAN	Beta-2-glycoprotein 1 OS=Homo sapiens OX=9606 GN=APOH PE=1 SV=3	P02749	APOH	Homo sapiens	372050000	605870000	485100000	582380000	622090000	543470000	470550000	444030000	508870000	275540000	461000000	500790000	582200000	528760000	443360000	416930000	447040000	430600000	360360000	451120000	599480000	392780000	331840000	194790000
sp|P02750|A2GL_HUMAN	Leucine-rich alpha-2-glycoprotein OS=Homo sapiens OX=9606 GN=LRG1 PE=1 SV=2	P02750	LRG1	Homo sapiens	194310000	243870000	270800000	363800000	227140000	333480000	276610000	354450000	207110000	191480000	248920000	223950000	305620000	300920000	245160000	311050000	200460000	213750000	171300000	315110000	221490000	21616000	198550000	153460000
sp|P02751|FINC_HUMAN	Fibronectin OS=Homo sapiens OX=9606 GN=FN1 PE=1 SV=5	P02751	FN1	Homo sapiens	5806900000	4223300000	3829300000	6671000000	4338500000	3995400000	4911500000	4940100000	3144600000	5105500000	3063000000	3529700000	4453900000	2909400000	4304900000	5300700000	2328700000	2163400000	1893700000	2094300000	2370100000	1826100000	2606600000	3501600000
sp|P02753|RET4_HUMAN	Retinol-binding protein 4 OS=Homo sapiens OX=9606 GN=RBP4 PE=1 SV=3	P02753	RBP4	Homo sapiens	208200000	252780000	247910000	243820000	191740000	259100000	198990000	204360000	170540000	199860000	252300000	172010000	160550000	240210000	193490000	248710000	221970000	231140000	192780000	106250000	156470000	139340000	191630000	166460000
sp|P02760|AMBP_HUMAN	Protein AMBP OS=Homo sapiens OX=9606 GN=AMBP PE=1 SV=1	P02760	AMBP	Homo sapiens	619050000	408360000	390180000	462480000	496670000	482020000	523880000	525260000	449660000	269110000	348980000	263690000	433520000	385160000	348080000	427170000	285600000	314440000	198580000	149160000	296250000	205790000	245470000	262700000
sp|P02763|A1AG1_HUMAN	Alpha-1-acid glycoprotein 1 OS=Homo sapiens OX=9606 GN=ORM1 PE=1 SV=2	P02763	ORM1	Homo sapiens	894430000	284820000	610470000	760640000	1158600000	535630000	542670000	607800000	436050000	312350000	384480000	2435200000	602750000	2205400000	634060000	2223900000	554540000	1708100000	383540000	1953200000	2270600000	523740000	441710000	1250500000
sp|P02765|FETUA_HUMAN	Alpha-2-HS-glycoprotein OS=Homo sapiens OX=9606 GN=AHSG PE=1 SV=2	P02765	AHSG	Homo sapiens	2212900000	2659400000	2240600000	3788000000	1850300000	3742700000	2845200000	2098600000	2285500000	2488700000	1992600000	2973000000	2523200000	2814000000	2521400000	2102500000	2454500000	2074300000	1678300000	1990300000	1893100000	1535000000	2225700000	2180300000
sp|P02766|TTHY_HUMAN	Transthyretin OS=Homo sapiens OX=9606 GN=TTR PE=1 SV=1	P02766	TTR	Homo sapiens	4277400000	5843600000	5764300000	6991000000	5198900000	7147300000	5922300000	5712200000	4424600000	5676900000	6155800000	6539300000	5008900000	6234800000	5605700000	6430500000	5826600000	5191600000	6385600000	4297100000	4956900000	2233500000	5400200000	5828900000
sp|P02768|ALBU_HUMAN	Albumin OS=Homo sapiens OX=9606 GN=ALB PE=1 SV=2	P02768	ALB	Homo sapiens	456720000000	492690000000	449150000000	398040000000	414990000000	375120000000	432520000000	396260000000	369490000000	403370000000	418440000000	332130000000	358090000000	318710000000	387960000000	308150000000	351740000000	321500000000	343030000000	327830000000	328680000000	235720000000	321490000000	363760000000
sp|P02774|VTDB_HUMAN	Vitamin D-binding protein OS=Homo sapiens OX=9606 GN=GC PE=1 SV=2	P02774	GC	Homo sapiens	3592700000	3282700000	3705300000	4230300000	3472200000	3542100000	3662200000	3553900000	2894000000	2573600000	2697200000	2536400000	3532400000	2711200000	3495600000	3218800000	2974400000	2921800000	2050300000	3176300000	2805100000	1730300000	2600500000	2573900000
sp|P02775|CXCL7_HUMAN	Platelet basic protein OS=Homo sapiens OX=9606 GN=PPBP PE=1 SV=3	P02775	PPBP	Homo sapiens	17067000	532590000	22866000	440720000	496910000	16464000	396290000	14302000	443440000	1108400000	26270000	26071000	472060000	25558000	474560000	505650000	514630000	24210000	299230000	39348000	35808000	452830000	390240000	19797000
sp|P02776|PLF4_HUMAN / sp|P10720|PF4V_HUMAN	Platelet factor 4 OS=Homo sapiens OX=9606 GN=PF4 PE=1 SV=2	P02776 / P10720	PF4 / PF4V1	Homo sapiens	13741000	8909000	18178000	11242000	18468000	12282000	15095000	12024000	11003000	3013600	16095000	38928000	11005000	38987000	17019000	39537000	10445000	42777000	10452000	44789000	39790000	8582400	13989000	14968000
sp|P02787|TRFE_HUMAN	Serotransferrin OS=Homo sapiens OX=9606 GN=TF PE=1 SV=5	P02787	TF	Homo sapiens	23625000000	28029000000	26274000000	25576000000	29453000000	24154000000	15062000000	22505000000	21169000000	21315000000	23279000000	18745000000	27587000000	19557000000	14214000000	19349000000	19153000000	19466000000	10447000000	19521000000	23142000000	16781000000	19435000000	17856000000
sp|P02790|HEMO_HUMAN	Hemopexin OS=Homo sapiens OX=9606 GN=HPX PE=1 SV=2	P02790	HPX	Homo sapiens	7694700000	7360800000	7267900000	8271100000	10847000000	7756700000	7137000000	7421700000	5898800000	5352600000	6463500000	4716400000	8386100000	6578300000	6762700000	6493300000	4692500000	5920400000	3438700000	4898100000	5202700000	3127100000	4673700000	3991300000
sp|P03951|FA11_HUMAN	Coagulation factor XI OS=Homo sapiens OX=9606 GN=F11 PE=1 SV=1	P03951	F11	Homo sapiens	2699700	2178700	1603400	2950100	2491400	2210300	1661400	1948500	1220700	1141900	1287100	986680	1609500	1678100	1224000	1831800	1050100	1210500	617360	821860	438140	552160	886400	755300
sp|P03952|KLKB1_HUMAN	Plasma kallikrein OS=Homo sapiens OX=9606 GN=KLKB1 PE=1 SV=2	P03952	KLKB1	Homo sapiens	200710000	205020000	155420000	220060000	187870000	167650000	190040000	177800000	127100000	134940000	128420000	157120000	139030000	141910000	185700000	171180000	124120000	158600000	95489000	128950000	122880000	80146000	109830000	109350000
sp|P04003|C4BPA_HUMAN	C4b-binding protein alpha chain OS=Homo sapiens OX=9606 GN=C4BPA PE=1 SV=2	P04003	C4BPA	Homo sapiens	1329100000	1165300000	895410000	1267300000	1404400000	1186300000	1188900000	1345200000	824900000	896330000	736550000	715120000	1115600000	1086800000	1111500000	1257600000	749100000	758210000	529440000	647050000	598670000	538800000	411040000	720970000
sp|P04004|VTNC_HUMAN	Vitronectin OS=Homo sapiens OX=9606 GN=VTN PE=1 SV=1	P04004	VTN	Homo sapiens	1798100000	1439300000	1201700000	1773500000	1583900000	1157900000	1382800000	1295800000	1420800000	1207100000	1022200000	1351600000	1245600000	1141000000	1188600000	1506300000	990290000	864460000	886360000	1099500000	891320000	896380000	927260000	739350000
sp|P04070|PROC_HUMAN	Vitamin K-dependent protein C OS=Homo sapiens OX=9606 GN=PROC PE=1 SV=1	P04070	PROC	Homo sapiens	10385000	162990000	65238000	164470000	59626000	131880000	105350000	95316000	9196100	124400000	69412000	90931000	80060000	49804000	140990000	84819000	121020000	88231000	62465000	95030000	105870000	90264000	102640000	106550000
sp|P04114|APOB_HUMAN	Apolipoprotein B-100 OS=Homo sapiens OX=9606 GN=APOB PE=1 SV=3	P04114	APOB	Homo sapiens	22503000000	37729000000	39430000000	37040000000	40222000000	32272000000	22802000000	28631000000	28091000000	12304000000	29970000000	22855000000	31746000000	25502000000	34486000000	31819000000	23772000000	24797000000	19326000000	23556000000	21602000000	16505000000	17571000000	20546000000
sp|P04180|LCAT_HUMAN	Phosphatidylcholine-sterol acyltransferase OS=Homo sapiens OX=9606 GN=LCAT PE=1 SV=1	P04180	LCAT	Homo sapiens	23914000	23720000	79930000	27029000	120700000	22477000	23371000	27637000	17622000	65297000	19459000	16992000	21230000	17571000	20416000	28100000	64467000	15876000	13737000	16409000	14442000	34264000	12693000	44658000
sp|P04196|HRG_HUMAN	Histidine-rich glycoprotein OS=Homo sapiens OX=9606 GN=HRG PE=1 SV=1	P04196	HRG	Homo sapiens	1117400000	15328000000	12865000000	1986600000	14770000000	8942000000	9160400000	13160000000	13960000000	12671000000	12502000000	5649900000	14328000000	7491400000	16545000000	11860000000	17508000000	9917300000	9402400000	11721000000	10083000000	13425000000	7490300000	13023000000
sp|P04217|A1BG_HUMAN	Alpha-1B-glycoprotein OS=Homo sapiens OX=9606 GN=A1BG PE=1 SV=4	P04217	A1BG	Homo sapiens	15688000000	14811000000	1668900000	2586300000	2652200000	10235000000	9938900000	10817000000	8864400000	1604800000	4036700000	7390200000	2096400000	7407100000	1979300000	2382700000	7718200000	6607400000	3030900000	1939800000	1348800000	1082600000	7408100000	1320700000
sp|P04264|K2C1_HUMAN	Keratin, type II cytoskeletal 1 OS=Homo sapiens OX=9606 GN=KRT1 PE=1 SV=6	P04264	KRT1	Homo sapiens	1027500000	679520000	589860000	1046300000	1012800000	730010000	1125400000	576310000	868090000	481650000	652880000	588160000	1066900000	638690000	968830000	683290000	666190000	1058000000	407640000	502920000	678290000	553290000	325410000	584390000
sp|P04275|VWF_HUMAN	von Willebrand factor OS=Homo sapiens OX=9606 GN=VWF PE=1 SV=4	P04275	VWF	Homo sapiens	67608000	27737000	65630000	62215000	58961000	43060000	49503000	41923000	29289000	37301000	46457000	28346000	50852000	35038000	41999000	44346000	50882000	52927000	16534000	54019000	44321000	29281000	53705000	49373000
sp|P04278|SHBG_HUMAN	Sex hormone-binding globulin OS=Homo sapiens OX=9606 GN=SHBG PE=1 SV=2	P04278	SHBG	Homo sapiens	26968000	1087200000	638680000	1389900000	585170000	638570000	597100000	1324900000	962580000	911600000	1217600000	965360000	509230000	540860000	1223500000	1331600000	1020300000	517060000	481020000	150070000	388740000	539510000	419770000	914900000
sp|P05000|IFNW1_HUMAN	Interferon omega-1 OS=Homo sapiens OX=9606 GN=IFNW1 PE=1 SV=2	P05000	IFNW1	Homo sapiens	7643000	8770500	5376500	1125100	5634000	1692200	899590	5504400	1846800	7615300	4887600	5871000	1152200	1643000	1366200	5875000	6141800	1038400	881100	1491600	1139800	2344200	1304700	899070
sp|P05090|APOD_HUMAN	Apolipoprotein D OS=Homo sapiens OX=9606 GN=APOD PE=1 SV=1	P05090	APOD	Homo sapiens	596850000	650450000	641210000	408710000	577310000	537160000	417840000	411200000	449700000	552170000	541000000	341920000	377390000	512490000	359640000	377210000	311410000	302760000	375570000	426250000	375520000	117730000	356720000	389840000
sp|P05109|S10A8_HUMAN	Protein S100-A8 OS=Homo sapiens OX=9606 GN=S100A8 PE=1 SV=1	P05109	S100A8	Homo sapiens	6173200	587180	79209000	3339100	2870200	841570	2874600	3230500	1520600	2020900	4419500	861810	2749700	2028800	2783400	1310100	3103900	4726200	2138200	2795100	1731900	238800	354450	726250
sp|P05154|IPSP_HUMAN	Plasma serine protease inhibitor OS=Homo sapiens OX=9606 GN=SERPINA5 PE=1 SV=3	P05154	SERPINA5	Homo sapiens	89287000	157490000	70612000	125430000	108440000	77700000	77014000	179910000	69626000	67048000	62265000	58718000	77320000	57385000	71979000	113070000	63766000	64995000	97204000	58567000	56505000	57002000	59703000	64790000
sp|P05155|IC1_HUMAN	Plasma protease C1 inhibitor OS=Homo sapiens OX=9606 GN=SERPING1 PE=1 SV=2	P05155	SERPING1	Homo sapiens	2318300000	1770700000	2216200000	2594400000	2565400000	2263300000	2154100000	2231000000	1481400000	1374300000	2007700000	1450400000	1948100000	1733100000	2106100000	2322700000	1388700000	1504400000	966270000	1177700000	1478900000	816400000	1373200000	1423500000
sp|P05156|CFAI_HUMAN	Complement factor I OS=Homo sapiens OX=9606 GN=CFI PE=1 SV=2	P05156	CFI	Homo sapiens	276710000	210210000	179430000	293520000	279720000	202110000	192810000	225350000	177680000	160070000	147950000	150800000	203210000	179420000	191480000	219830000	150130000	138100000	75807000	115860000	113830000	93192000	107160000	109320000
sp|P05160|F13B_HUMAN	Coagulation factor XIII B chain OS=Homo sapiens OX=9606 GN=F13B PE=1 SV=3	P05160	F13B	Homo sapiens	33941000	186280000	283310000	56416000	209920000	159490000	50216000	214920000	263950000	194150000	187070000	35671000	181200000	183570000	48851000	43354000	233020000	207490000	70687000	103850000	143840000	184280000	112640000	169970000
sp|P05452|TETN_HUMAN	Tetranectin OS=Homo sapiens OX=9606 GN=CLEC3B PE=1 SV=3	P05452	CLEC3B	Homo sapiens	40265000	48018000	56648000	70396000	49977000	43934000	56894000	49980000	50136000	45051000	50510000	74441000	64030000	83929000	45070000	46145000	51251000	72330000	31527000	36194000	50425000	19977000	39898000	69967000
sp|P05543|THBG_HUMAN	Thyroxine-binding globulin OS=Homo sapiens OX=9606 GN=SERPINA7 PE=1 SV=2	P05543	SERPINA7	Homo sapiens	207460000	173910000	124760000	153180000	169440000	168050000	142550000	129950000	151740000	103390000	104010000	90472000	133810000	144940000	136730000	142580000	87881000	97939000	83326000	147680000	102370000	62469000	100410000	62452000
sp|P05546|HEP2_HUMAN	Heparin cofactor 2 OS=Homo sapiens OX=9606 GN=SERPIND1 PE=1 SV=3	P05546	SERPIND1	Homo sapiens	719670000	800560000	715770000	1019700000	890090000	750840000	863030000	769680000	412670000	620490000	608240000	515720000	626840000	660110000	760840000	797010000	494490000	576750000	374970000	423030000	371060000	401420000	546490000	483730000
sp|P06276|CHLE_HUMAN	Cholinesterase OS=Homo sapiens OX=9606 GN=BCHE PE=1 SV=1	P06276	BCHE	Homo sapiens	31460000	333060000	334010000	278120000	305860000	39063000	323760000	267330000	256840000	278370000	292500000	221220000	276840000	255080000	285100000	249840000	259460000	217520000	230280000	241090000	239280000	236720000	235700000	326810000
sp|P06312|KV401_HUMAN	Immunoglobulin kappa variable 4-1 OS=Homo sapiens OX=9606 GN=IGKV4-1 PE=1 SV=1	P06312	IGKV4-1	Homo sapiens	84789000	61277000	109660000	96288000	86453000	120280000	102830000	94899000	69936000	44186000	96858000	102760000	90394000	49416000	93328000	102220000	79908000	115490000	180530000	115910000	86247000	96009000	206930000	80629000
sp|P06396|GELS_HUMAN	Gelsolin OS=Homo sapiens OX=9606 GN=GSN PE=1 SV=1	P06396	GSN	Homo sapiens	1163400000	939570000	940740000	947180000	1358100000	1087000000	1073300000	907350000	2084100000	883340000	1019000000	781000000	1126200000	868240000	955190000	1744900000	783780000	802470000	777510000	1912000000	1945900000	1269800000	736870000	989700000
sp|P06493|CDK1_HUMAN	Cyclin-dependent kinase 1 OS=Homo sapiens OX=9606 GN=CDK1 PE=1 SV=3	P06493	CDK1	Homo sapiens	2505700000	3049100000	2962800000	2905900000	2991900000	2934000000	2542600000	2723900000	3012400000	2703900000	2864200000	2950100000	2712800000	2921900000	2774000000	2512900000	2878100000	2704500000	1827900000	2661600000	2386100000	2375500000	2389700000	2494500000
sp|P06681|CO2_HUMAN	Complement C2 OS=Homo sapiens OX=9606 GN=C2 PE=1 SV=2	P06681	C2	Homo sapiens	309850000	249770000	252430000	325590000	298320000	282380000	260930000	234490000	210590000	186620000	190440000	206640000	216040000	238300000	229000000	255450000	166560000	205500000	164810000	210470000	159860000	130380000	137760000	168300000
sp|P06702|S10A9_HUMAN	Protein S100-A9 OS=Homo sapiens OX=9606 GN=S100A9 PE=1 SV=1	P06702	S100A9	Homo sapiens	4411800	1665800	3412100	123160	2368200	2494400	4561200	2655200	369910	217700	952980	2895500	2905800	4553200	152220	2493400	167370	1400000	1908200	619260	2258800	1122000	1146700	4250700
sp|P06727|APOA4_HUMAN	Apolipoprotein A-IV OS=Homo sapiens OX=9606 GN=APOA4 PE=1 SV=4	P06727	APOA4	Homo sapiens	2685000000	2738600000	2841400000	2442700000	3006100000	4255200000	2791200000	1859300000	3216100000	2028900000	1981100000	1461000000	2627600000	2472300000	2630200000	2917000000	1921500000	1965500000	1481300000	1269900000	2243200000	376750000	1948100000	1939100000
sp|P07225|PROS_HUMAN	Vitamin K-dependent protein S OS=Homo sapiens OX=9606 GN=PROS1 PE=1 SV=1	P07225	PROS1	Homo sapiens	406460000	312200000	281100000	424340000	364850000	388730000	367600000	666430000	282080000	220570000	217150000	349940000	332250000	300290000	344370000	382480000	223510000	227760000	326930000	208520000	208910000	177730000	359490000	405830000
sp|P07357|CO8A_HUMAN	Complement component C8 alpha chain OS=Homo sapiens OX=9606 GN=C8A PE=1 SV=2	P07357	C8A	Homo sapiens	254740000	199500000	193890000	199370000	228610000	207570000	221030000	189950000	169720000	118450000	161350000	115080000	187580000	186960000	211150000	169830000	122560000	136510000	86550000	135300000	114860000	101650000	115570000	107120000
sp|P07358|CO8B_HUMAN	Complement component C8 beta chain OS=Homo sapiens OX=9606 GN=C8B PE=1 SV=4	P07358	C8B	Homo sapiens	369240000	361990000	449510000	496170000	379950000	401150000	351180000	324990000	553390000	237170000	472720000	382700000	514270000	360800000	361000000	303350000	425000000	479570000	312980000	391790000	347120000	293540000	489240000	311020000
sp|P07360|CO8G_HUMAN	Complement component C8 gamma chain OS=Homo sapiens OX=9606 GN=C8G PE=1 SV=3	P07360	C8G	Homo sapiens	252640000	189780000	151540000	186350000	211800000	202260000	241420000	168170000	173510000	162190000	134560000	104980000	189390000	186240000	221230000	152060000	137730000	104990000	71642000	121580000	107210000	83341000	122660000	129230000
sp|P07477|TRY1_HUMAN / sp|P07478|TRY2_HUMAN / sp|Q8NHM4|TRY6_HUMAN	Serine protease 1 OS=Homo sapiens OX=9606 GN=PRSS1 PE=1 SV=1	P07477 / P07478 / Q8NHM4	PRSS1 / PRSS2 / PRSS3P2	Homo sapiens	15983000	18830000	17322000	18176000	17266000	17425000	18009000	19859000	17510000	21072000	16636000	13711000	19273000	20309000	16268000	18056000	16673000	18651000	13461000	16006000	16038000	18395000	16808000	18334000
sp|P07550|ADRB2_HUMAN	Beta-2 adrenergic receptor OS=Homo sapiens OX=9606 GN=ADRB2 PE=1 SV=3	P07550	ADRB2	Homo sapiens	11737000	688700	853880	15171000	9354300	1153900	2210500	13677000	976100	4295700	1034300	1788700	958250	12215000	1577600	21501000	2184200	402640	1524100	558590	2039600	7917400	1516000	2976500
sp|P07996|TSP1_HUMAN	Thrombospondin-1 OS=Homo sapiens OX=9606 GN=THBS1 PE=1 SV=2	P07996	THBS1	Homo sapiens	74999000	3256800000	5084400000	4731800000	5837200000	6427500000	278730000	6832400000	6942600000	3849500000	5418800000	5326500000	6379100000	5226800000	6500200000	718640000	6271500000	758680000	5029100000	4332700000	5593800000	5345100000	6639100000	5804200000
sp|P08185|CBG_HUMAN	Corticosteroid-binding globulin OS=Homo sapiens OX=9606 GN=SERPINA6 PE=1 SV=1	P08185	SERPINA6	Homo sapiens	397540000	338330000	381520000	381400000	372530000	361070000	272260000	329410000	294300000	687840000	342170000	264420000	322820000	282380000	297710000	301930000	295260000	286080000	171190000	249000000	267440000	201730000	273110000	280670000
sp|P08519|APOA_HUMAN	Apolipoprotein(a) OS=Homo sapiens OX=9606 GN=LPA PE=1 SV=2	P08519	LPA	Homo sapiens	55493000	342310000	192840000	193040000	278850000	135020000	148560000	157820000	287830000	210410000	178490000	89488000	183690000	166730000	208500000	206040000	141770000	168400000	82781000	139500000	150190000	102480000	182180000	198160000
sp|P08571|CD14_HUMAN	Monocyte differentiation antigen CD14 OS=Homo sapiens OX=9606 GN=CD14 PE=1 SV=2	P08571	CD14	Homo sapiens	12607000	9476100	13951000	15906000	11843000	11825000	14092000	11196000	8400300	9317000	12096000	7387100	11610000	10553000	11843000	10119000	8612600	7860800	4823000	9153100	10388000	4815000	6908400	9320000
sp|P08575|PTPRC_HUMAN	Receptor-type tyrosine-protein phosphatase C OS=Homo sapiens OX=9606 GN=PTPRC PE=1 SV=3	P08575	PTPRC	Homo sapiens	4455300	86117000	138570000	12043000	154540000	11914000	10370000	168560000	84415000	82802000	138860000	95373000	133530000	113430000	142000000	143310000	77381000	119270000	50040000	141970000	85954000	59073000	82002000	83623000
sp|P08603|CFAH_HUMAN	Complement factor H OS=Homo sapiens OX=9606 GN=CFH PE=1 SV=4	P08603	CFH	Homo sapiens	1643300000	1233500000	1018900000	1724500000	1468600000	1159300000	1226100000	1539200000	1230500000	972330000	909800000	1283400000	1326800000	1035000000	1211000000	1493500000	922400000	865520000	646080000	868950000	770090000	616690000	676640000	634440000
sp|P08697|A2AP_HUMAN	Alpha-2-antiplasmin OS=Homo sapiens OX=9606 GN=SERPINF2 PE=1 SV=3	P08697	SERPINF2	Homo sapiens	451120000	413140000	388330000	466040000	473290000	444340000	461280000	400830000	349590000	450350000	374980000	336030000	456280000	340140000	438270000	400170000	346140000	300960000	281300000	328940000	290470000	200350000	315270000	356980000
sp|P08779|K1C16_HUMAN	Keratin, type I cytoskeletal 16 OS=Homo sapiens OX=9606 GN=KRT16 PE=1 SV=4	P08779	KRT16	Homo sapiens	74680000	22802000	103240000	131280000	33830000	37233000	116220000	108560000	27203000	32470000	126120000	17501000	132570000	118470000	40581000	122380000	130870000	34385000	1740100000	146240000	120930000	15266000	495480000	126340000
sp|P09871|C1S_HUMAN	Complement C1s subcomponent OS=Homo sapiens OX=9606 GN=C1S PE=1 SV=1	P09871	C1S	Homo sapiens	427600000	340750000	391430000	491890000	436660000	467440000	377290000	375360000	336820000	283740000	338520000	297290000	396470000	345140000	367910000	357510000	269980000	269420000	221690000	239770000	241100000	227420000	220200000	228400000
sp|P09884|DPOLA_HUMAN	DNA polymerase alpha catalytic subunit OS=Homo sapiens OX=9606 GN=POLA1 PE=1 SV=2	P09884	POLA1	Homo sapiens	9776100	890900000	828490000	788090000	743390000	729470000	826820000	9688400	749520000	740460000	881390000	673840000	801850000	703140000	828370000	782190000	830380000	707180000	653400000	775690000	775300000	579110000	682670000	818260000
sp|P0C0L4|CO4A_HUMAN	Complement C4-A OS=Homo sapiens OX=9606 GN=C4A PE=1 SV=2	P0C0L4	C4A	Homo sapiens	86754000	52281000	150070000	171660000	83473000	40193000	76518000	72073000	47256000	31435000	653720000	97553000	51624000	27928000	78588000	869380000	38080000	37184000	33708000	23580000	48985000	27550000	55034000	25955000
sp|P0C0L5|CO4B_HUMAN	Complement C4-B OS=Homo sapiens OX=9606 GN=C4B PE=1 SV=2	P0C0L5	C4B	Homo sapiens	442640000	276050000	387620000	390860000	502330000	426400000	275230000	419350000	249350000	97197000	312870000	247330000	401180000	337040000	187420000	355010000	229360000	174400000	710020000	231900000	252160000	93285000	177000000	143740000
sp|P0DJI8|SAA1_HUMAN	Serum amyloid A-1 protein OS=Homo sapiens OX=9606 GN=SAA1 PE=1 SV=2	P0DJI8	SAA1	Homo sapiens	19387000	40751000	37647000	25466000	153810000	12875000	55743000	47073000	17092000	47719000	44426000	12797000	55901000	49637000	65249000	16111000	66205000	45025000	47564000	9734900	7354900	67210000	64528000	58858000
sp|P0DOY2|IGLC2_HUMAN / sp|P0DOY3|IGLC3_HUMAN	Immunoglobulin lambda constant 2 OS=Homo sapiens OX=9606 GN=IGLC2 PE=1 SV=1	P0DOY2 / P0DOY3	IGLC2 / IGLC3	Homo sapiens	1125500000	1036400000	482750000	769120000	705360000	1001200000	753140000	680440000	1207100000	958330000	490400000	924860000	986970000	860650000	763390000	750690000	881230000	759560000	748090000	626440000	641420000	441320000	926930000	640780000
sp|P10643|CO7_HUMAN	Complement component C7 OS=Homo sapiens OX=9606 GN=C7 PE=1 SV=2	P10643	C7	Homo sapiens	265390000	215800000	170360000	258970000	238770000	195180000	182430000	164570000	193820000	497190000	147830000	129970000	201790000	178050000	150540000	156690000	138570000	159630000	97707000	163120000	202150000	150940000	157850000	172680000
sp|P10909|CLUS_HUMAN	Clusterin OS=Homo sapiens OX=9606 GN=CLU PE=1 SV=1	P10909	CLU	Homo sapiens	1136600000	1316900000	1424400000	1803500000	1142700000	1556900000	5383000000	1349800000	2772400000	6359700000	1223000000	1221700000	1103100000	1336600000	1218400000	1581600000	803560000	864740000	758560000	1203300000	1078300000	372520000	825150000	1119100000
sp|P11226|MBL2_HUMAN	Mannose-binding protein C OS=Homo sapiens OX=9606 GN=MBL2 PE=1 SV=2	P11226	MBL2	Homo sapiens	46966000	250620000	201460000	412740000	303520000	229290000	242560000	342450000	185660000	180820000	188350000	208820000	246840000	230930000	234280000	318800000	165460000	188460000	152360000	34433000	204870000	165940000	182140000	158430000
sp|P12259|FA5_HUMAN	Coagulation factor V OS=Homo sapiens OX=9606 GN=F5 PE=1 SV=4	P12259	F5	Homo sapiens	21062000	1807300000	1638500000	1302800000	17116000	1437400000	825210000	1285200000	1059300000	1199600000	1241300000	830220000	1464800000	1010300000	731130000	1001000000	850100000	1001400000	547120000	1181500000	1242900000	848790000	1061500000	994000000
sp|P13645|K1C10_HUMAN	Keratin, type I cytoskeletal 10 OS=Homo sapiens OX=9606 GN=KRT10 PE=1 SV=6	P13645	KRT10	Homo sapiens	437390000	397150000	326690000	669760000	501370000	362280000	599050000	372320000	359900000	277840000	294170000	337000000	606120000	379490000	424110000	339780000	367560000	520240000	194750000	257350000	316240000	223330000	216160000	336720000
sp|P13647|K2C5_HUMAN	Keratin, type II cytoskeletal 5 OS=Homo sapiens OX=9606 GN=KRT5 PE=1 SV=3	P13647	KRT5	Homo sapiens	31055000	26248000	757840000	637860000	59206000	551170000	485180000	570830000	465760000	356030000	517880000	304190000	587130000	509610000	527890000	535010000	404630000	457990000	451200000	405910000	509920000	579740000	400640000	440490000
sp|P13671|CO6_HUMAN	Complement component C6 OS=Homo sapiens OX=9606 GN=C6 PE=1 SV=3	P13671	C6	Homo sapiens	572460000	309480000	342200000	454260000	484320000	355290000	373210000	382030000	340510000	378210000	299080000	175670000	316050000	330900000	220560000	347330000	222240000	195630000	155570000	165740000	164600000	121000000	177260000	203510000
sp|P13995|MTDC_HUMAN	Bifunctional methylenetetrahydrofolate dehydrogenase/cyclohydrolase, mitochondrial OS=Homo sapiens OX=9606 GN=MTHFD2 PE=1 SV=2	P13995	MTHFD2	Homo sapiens	89131000	108980000	95970000	96905000	118370000	98704000	55760000	472620	94575000	105140000	102000000	408180	139490000	90696000	57722000	91401000	91942000	90182000	32525000	3324900	101020000	70033000	85343000	83741000
sp|P14151|LYAM1_HUMAN	L-selectin OS=Homo sapiens OX=9606 GN=SELL PE=1 SV=2	P14151	SELL	Homo sapiens	3095400	1305700	3717000	2571800	2368300	2146300	2038900	1302200	1664900	1159300	2573100	1175800	1707000	1872600	1455300	944190	1325700	1833000	1385300	1911000	1461200	1552900	911150	2160300
sp|P14625|ENPL_HUMAN	Endoplasmin OS=Homo sapiens OX=9606 GN=HSP90B1 PE=1 SV=1	P14625	HSP90B1	Homo sapiens	36073000	30309000	43474000	37984000	5447900	35198000	41555000	33980000	44140000	7194200	941930	1470200	3938700	34624000	43562000	40961000	3107300	31190000	5774700	2096000	1793400	1153300	859910	2139600
sp|P14635|CCNB1_HUMAN	G2/mitotic-specific cyclin-B1 OS=Homo sapiens OX=9606 GN=CCNB1 PE=1 SV=1	P14635	CCNB1	Homo sapiens	3264600	11244000	54160000	60987000	63578000	46637000	5547800	41508000	9068300	29580000	5250200	12097000	48131000	36324000	5358400	5071400	4309700	5327300	3775600	28382000	4796300	15816000	3712700	10534000
sp|P15169|CBPN_HUMAN	Carboxypeptidase N catalytic chain OS=Homo sapiens OX=9606 GN=CPN1 PE=1 SV=1	P15169	CPN1	Homo sapiens	78099000	63132000	54133000	86892000	86932000	79297000	78300000	75028000	64735000	40448000	41163000	41045000	63016000	74538000	80896000	79838000	37531000	57713000	74312000	59064000	41765000	32172000	53397000	39223000
sp|P15814|IGLL1_HUMAN	Immunoglobulin lambda-like polypeptide 1 OS=Homo sapiens OX=9606 GN=IGLL1 PE=1 SV=1	P15814	IGLL1	Homo sapiens	5617100	7552400	6693700	5731000	6454300	4856300	6777300	3120200	8863500	5700500	5865000	3868900	5773400	7272500	7152600	5569900	4567900	12135000	113600000	10584000	34598000	4247900	29672000	4599500
sp|P16070|CD44_HUMAN	CD44 antigen OS=Homo sapiens OX=9606 GN=CD44 PE=1 SV=3	P16070	CD44	Homo sapiens	4491000	2597500	3282900	3157700	2940900	3497300	2105300	2611200	3264600	2281000	2451400	1526600	2728800	2797400	2063300	2226000	1902700	2654400	897020	2260900	2064400	1657100	1793500	2843000
sp|P16112|PGCA_HUMAN	Aggrecan core protein OS=Homo sapiens OX=9606 GN=ACAN PE=1 SV=3	P16112	ACAN	Homo sapiens	4216300	91732000	74526000	665330000	588540000	62907000	638860000	525770000	531940000	318250000	64287000	400680000	20110000	259980000	282530000	359670000	418040000	226600000	84956000	332000000	91573000	264790000	453110000	352520000
sp|P16885|PLCG2_HUMAN	1-phosphatidylinositol 4,5-bisphosphate phosphodiesterase gamma-2 OS=Homo sapiens OX=9606 GN=PLCG2 PE=1 SV=4	P16885	PLCG2	Homo sapiens	52950000	54929000	63841000	62165000	63324000	59614000	69221000	60723000	63198000	53489000	57895000	80459000	48896000	46379000	56692000	51171000	60117000	62283000	46951000	53854000	56354000	32774000	40982000	37964000
sp|P18428|LBP_HUMAN	Lipopolysaccharide-binding protein OS=Homo sapiens OX=9606 GN=LBP PE=1 SV=3	P18428	LBP	Homo sapiens	53434000	48524000	41338000	74066000	85568000	83311000	95530000	85398000	71160000	52346000	39118000	57486000	71839000	57218000	78351000	82450000	49870000	66234000	51951000	67308000	50908000	50320000	79487000	46648000
sp|P19022|CADH2_HUMAN	Cadherin-2 OS=Homo sapiens OX=9606 GN=CDH2 PE=1 SV=4	P19022	CDH2	Homo sapiens	154870000	6133600	5780300	2302500	12918000	1514500	1671300	12293000	7354800	9659000	10746000	8166800	8080400	183560000	7772300	193510000	6212000	9787600	5626000	5086300	5610300	2990000	5739900	7218300
sp|P19652|A1AG2_HUMAN	Alpha-1-acid glycoprotein 2 OS=Homo sapiens OX=9606 GN=ORM2 PE=1 SV=2	P19652	ORM2	Homo sapiens	508690000	247080000	321360000	501980000	410360000	373740000	328990000	415020000	348090000	293990000	313630000	1310100000	324550000	1109600000	412610000	1119500000	349030000	880480000	266570000	869200000	1119300000	208310000	291390000	741590000
sp|P19823|ITIH2_HUMAN	Inter-alpha-trypsin inhibitor heavy chain H2 OS=Homo sapiens OX=9606 GN=ITIH2 PE=1 SV=2	P19823	ITIH2	Homo sapiens	3524800000	3495500000	3336000000	4127000000	3972300000	3418600000	3895500000	4009900000	2811200000	2854600000	3140300000	2700200000	3552100000	2894600000	3331500000	3603300000	2309700000	2945400000	1982400000	2689700000	2567500000	2166700000	2214100000	2586900000
sp|P19827|ITIH1_HUMAN	Inter-alpha-trypsin inhibitor heavy chain H1 OS=Homo sapiens OX=9606 GN=ITIH1 PE=1 SV=3	P19827	ITIH1	Homo sapiens	2018400000	3377500000	3526800000	2291900000	3878000000	3290400000	3181300000	2435700000	3192500000	4770200000	3345700000	2568000000	5531800000	1789900000	2947600000	3063600000	2519500000	4153500000	1643000000	3977600000	1497900000	2213800000	2828100000	2542100000
sp|P20309|ACM3_HUMAN	Muscarinic acetylcholine receptor M3 OS=Homo sapiens OX=9606 GN=CHRM3 PE=1 SV=1	P20309	CHRM3	Homo sapiens	2975900	9242700	12102000	8164300	11863000	2764500	10941000	2968400	2078100	8591600	9111100	9041800	12295000	11031000	12460000	3723200	3490300	398610	10388000	491660	8119500	9481500	11357000	8824800
sp|P20742|PZP_HUMAN	Pregnancy zone protein OS=Homo sapiens OX=9606 GN=PZP PE=1 SV=4	P20742	PZP	Homo sapiens	66891000	1132100000	1097800000	594050000	501840000	1714500000	442440000	455210000	5392400000	1239500000	969270000	435400000	431260000	1074300000	498940000	471850000	976810000	345180000	3447700000	322600000	1832300000	934370000	1573800000	1251800000
sp|P20807|CAN3_HUMAN	Calpain-3 OS=Homo sapiens OX=9606 GN=CAPN3 PE=1 SV=2	P20807	CAPN3	Homo sapiens	19184000	24388000	22517000	21640000	21720000	25587000	23748000	24343000	22654000	21894000	29411000	26013000	28899000	25074000	27552000	27216000	27921000	22859000	25949000	27501000	26906000	22645000	28667000	32236000
sp|P20851|C4BPB_HUMAN	C4b-binding protein beta chain OS=Homo sapiens OX=9606 GN=C4BPB PE=1 SV=1	P20851	C4BPB	Homo sapiens	36592000	32847000	24961000	38948000	31994000	33796000	31007000	41116000	22195000	21353000	18665000	20506000	28925000	29215000	27326000	30910000	21341000	16988000	13222000	53967000	16447000	17493000	12945000	17016000
sp|P20929|NEBU_HUMAN	Nebulin OS=Homo sapiens OX=9606 GN=NEB PE=1 SV=6	P20929	NEB	Homo sapiens	23937	1706200	1577400	2493400	7251400	21655000	1202000	978910	584270	1770900	2405700	4897400	12904000	854060	3779800	1978900	2553100	1786700	41520000	4353200	10918000	854160	3965800	3381300
sp|P21757|MSRE_HUMAN	Macrophage scavenger receptor types I and II OS=Homo sapiens OX=9606 GN=MSR1 PE=1 SV=1	P21757	MSR1	Homo sapiens	34029000	95808000	72310000	121700000	98252000	18570000	86832000	69453000	81579000	65904000	54994000	69889000	67902000	57669000	66201000	75389000	55231000	64985000	44043000	77911000	44858000	41053000	26854000	42024000
sp|P21810|PGS1_HUMAN	Biglycan OS=Homo sapiens OX=9606 GN=BGN PE=1 SV=2	P21810	BGN	Homo sapiens	6047500	73808000	92483000	69132000	182800000	170140000	48299000	74405000	116340000	50973000	74192000	80041000	46262000	114050000	41161000	56459000	96955000	82521000	95620000	83145000	62743000	58318000	119770000	107160000
sp|P21941|MATN1_HUMAN	Cartilage matrix protein OS=Homo sapiens OX=9606 GN=MATN1 PE=1 SV=1	P21941	MATN1	Homo sapiens	10098000	162540000	132080000	102800000	183660000	242910000	9737400	136660000	154440000	130940000	154640000	110830000	170900000	143520000	236410000	136590000	243160000	101800000	74650000	106450000	101180000	133920000	197890000	150330000
sp|P22352|GPX3_HUMAN	Glutathione peroxidase 3 OS=Homo sapiens OX=9606 GN=GPX3 PE=1 SV=2	P22352	GPX3	Homo sapiens	128680000	91077000	120590000	132610000	144800000	105310000	101180000	98552000	68892000	69721000	99061000	62825000	106970000	88247000	106410000	91380000	68419000	69269000	50189000	53047000	76982000	47300000	66760000	48639000
sp|P22680|CP7A1_HUMAN	Cytochrome P450 7A1 OS=Homo sapiens OX=9606 GN=CYP7A1 PE=1 SV=2	P22680	CYP7A1	Homo sapiens	222110000	80924000	143040000	126220000	11172000	135480000	335820000	21633000	103200000	518700000	143280000	150120000	113300000	127550000	170940000	38447000	65003000	40128000	53334000	46211000	190000000	3553300	9153300	434470000
sp|P22792|CPN2_HUMAN	Carboxypeptidase N subunit 2 OS=Homo sapiens OX=9606 GN=CPN2 PE=1 SV=3	P22792	CPN2	Homo sapiens	446390000	8673000000	7510300000	402330000	6370900000	325640000	7245600000	6010300000	5767700000	6538000000	6655300000	5183100000	6460800000	6356600000	613800000	6175100000	5929600000	5698400000	5530100000	5080200000	6884400000	5026000000	6250800000	6991700000
sp|P22891|PROZ_HUMAN	Vitamin K-dependent protein Z OS=Homo sapiens OX=9606 GN=PROZ PE=1 SV=2	P22891	PROZ	Homo sapiens	5593000	3427100	4010500	9642600	6698900	9623400	2230600	6596700	6211000	3893000	3701300	8338200	5927900	8685400	3235900	7859200	5644100	5371800	2851400	5062300	4580200	4099000	4688000	3212700
sp|P23083|HV102_HUMAN	Immunoglobulin heavy variable 1-2 OS=Homo sapiens OX=9606 GN=IGHV1-2 PE=1 SV=2	P23083	IGHV1-2	Homo sapiens	24094000	2635600	9106400	6167000	31830000	15098000	12393000	17401000	14464000	5674000	10140000	8026000	25515000	14686000	12281000	13037000	24948000	15459000	23933000	5220900	16806000	7758700	17000000	10392000
sp|P23142|FBLN1_HUMAN	Fibulin-1 OS=Homo sapiens OX=9606 GN=FBLN1 PE=1 SV=4	P23142	FBLN1	Homo sapiens	88425000	153080000	68036000	89420000	85671000	54280000	68024000	74785000	72612000	60135000	72715000	59687000	70474000	54938000	59510000	64974000	44191000	63073000	36662000	61323000	50228000	40499000	44953000	52359000
sp|P23229|ITA6_HUMAN	Integrin alpha-6 OS=Homo sapiens OX=9606 GN=ITGA6 PE=1 SV=5	P23229	ITGA6	Homo sapiens	5223400	10082000	5947900	6065000	9427300	10197000	6235700	10098000	14368000	8398000	9085200	5930700	10628000	17290000	10546000	11763000	19064000	13053000	6203500	6345500	10445000	13864000	15797000	10214000
sp|P25054|APC_HUMAN	Adenomatous polyposis coli protein OS=Homo sapiens OX=9606 GN=APC PE=1 SV=2	P25054	APC	Homo sapiens	14802000	11893000	11221000	17328000	12200000	14984000	10086000	13992000	4016200	8490100	13803000	7839500	21281000	9138900	12079000	8080700	10725000	7898100	8504900	4118500	9827100	4908600	7021700	5909000
sp|P25105|PTAFR_HUMAN	Platelet-activating factor receptor OS=Homo sapiens OX=9606 GN=PTAFR PE=1 SV=1	P25105	PTAFR	Homo sapiens	22764000	21109000	31627000	31147000	33310000	30359000	46457000	33658000	16006000	7861700	7116300	14421000	41302000	7026300	25984000	38284000	20853000	36466000	31792000	37296000	43314000	34098000	32171000	11339000
sp|P25311|ZA2G_HUMAN	Zinc-alpha-2-glycoprotein OS=Homo sapiens OX=9606 GN=AZGP1 PE=1 SV=2	P25311	AZGP1	Homo sapiens	949170000	2693100000	2277000000	2177300000	2250000000	1248700000	903570000	926960000	862200000	883060000	906900000	700630000	779350000	1013400000	1584500000	877090000	1656100000	755600000	529570000	1576400000	1429300000	393670000	1411600000	1627700000
sp|P26640|SYVC_HUMAN	Valine--tRNA ligase OS=Homo sapiens OX=9606 GN=VARS1 PE=1 SV=4	P26640	VARS1	Homo sapiens	40003000	33768000	24883000	1283200	43605000	38362000	38793000	48957000	30517000	28043000	2415900	34192000	35259000	32132000	38312000	49756000	29256000	2491500	18185000	3977500	2836800	22313000	24588000	21812000
sp|P27169|PON1_HUMAN	Serum paraoxonase/arylesterase 1 OS=Homo sapiens OX=9606 GN=PON1 PE=1 SV=3	P27169	PON1	Homo sapiens	990360000	713890000	757180000	1165000000	942170000	885740000	1027500000	834210000	758780000	530460000	617050000	882720000	882460000	784110000	1024500000	937630000	473950000	651860000	455470000	389660000	481790000	652900000	589090000	836120000
sp|P29622|KAIN_HUMAN	Kallistatin OS=Homo sapiens OX=9606 GN=SERPINA4 PE=1 SV=3	P29622	SERPINA4	Homo sapiens	230350000	244790000	226400000	181460000	254120000	278770000	198410000	199230000	182510000	173700000	185040000	156030000	203180000	164960000	168410000	196590000	162150000	141400000	105920000	162930000	219970000	120620000	219190000	156560000
sp|P30304|MPIP1_HUMAN	M-phase inducer phosphatase 1 OS=Homo sapiens OX=9606 GN=CDC25A PE=1 SV=2	P30304	CDC25A	Homo sapiens	11568000	6001900	14179000	7033900	8068600	9775100	8157000	8114000	8535100	10499000	13224000	9076700	5445100	9673700	3729700	10726000	11904000	10734000	9989200	4602600	11049000	8812400	3961900	7611500
sp|P31997|CEAM8_HUMAN	Cell adhesion molecule CEACAM8 OS=Homo sapiens OX=9606 GN=CEACAM8 PE=1 SV=2	P31997	CEACAM8	Homo sapiens	2362200	5341700	644820	1699200	1501800	1296800	4785800	1573300	710330	3578800	1125100	978330	1532800	2198000	1609800	3798500	5699200	740870	2069400	893830	1570400	916340	1302800	2119800
sp|P33897|ABCD1_HUMAN	ATP-binding cassette sub-family D member 1 OS=Homo sapiens OX=9606 GN=ABCD1 PE=1 SV=2	P33897	ABCD1	Homo sapiens	2660200	2288700	223260	46247000	50053000	686010	1408200	46394000	337140	36819000	34174000	31487000	237180	35140000	24944000	584490	28808000	36659000	17062000	528630	45555000	32953000	474780	378390
sp|P35527|K1C9_HUMAN	Keratin, type I cytoskeletal 9 OS=Homo sapiens OX=9606 GN=KRT9 PE=1 SV=3	P35527	KRT9	Homo sapiens	659500000	334940000	399560000	599090000	643610000	377290000	635560000	369080000	481090000	299350000	458170000	361390000	659780000	437210000	648480000	389000000	386230000	688800000	174420000	384350000	422010000	419680000	186500000	354050000
sp|P35749|MYH11_HUMAN	Myosin-11 OS=Homo sapiens OX=9606 GN=MYH11 PE=1 SV=3	P35749	MYH11	Homo sapiens	17300000	30471000	18425000	24639000	17459000	39113000	25265000	20965000	71413000	21057000	28372000	110740000	20884000	17524000	25965000	41551000	21478000	40637000	51418000	125200000	34496000	32537000	45276000	36799000
sp|P35858|ALS_HUMAN	Insulin-like growth factor-binding protein complex acid labile subunit OS=Homo sapiens OX=9606 GN=IGFALS PE=1 SV=1	P35858	IGFALS	Homo sapiens	223750000	323980000	364530000	477880000	343680000	355150000	353890000	326580000	416650000	339840000	297750000	289480000	274140000	286550000	358370000	241660000	240920000	190790000	209060000	241430000	248060000	160730000	175150000	222270000
sp|P35908|K22E_HUMAN	Keratin, type II cytoskeletal 2 epidermal OS=Homo sapiens OX=9606 GN=KRT2 PE=1 SV=2	P35908	KRT2	Homo sapiens	146630000	1103400000	1031600000	201560000	1210200000	1325100000	205000000	1171900000	965660000	892790000	1059000000	997540000	176110000	1221200000	1181600000	1093500000	968840000	472640000	1391300000	893470000	1085900000	638810000	947830000	815490000
sp|P35998|PRS7_HUMAN	26S proteasome regulatory subunit 7 OS=Homo sapiens OX=9606 GN=PSMC2 PE=1 SV=3	P35998	PSMC2	Homo sapiens	18447000	4616400	6180800	4884000	2721600	3446500	2406300	3953900	3392500	961980	4180100	1506600	6424500	797550	3687600	11675000	1818500	1084400	1735900	1330000	1031200	3167600	343440	1749000
sp|P36955|PEDF_HUMAN	Pigment epithelium-derived factor OS=Homo sapiens OX=9606 GN=SERPINF1 PE=1 SV=4	P36955	SERPINF1	Homo sapiens	614310000	394900000	312760000	329990000	362170000	305590000	374620000	330710000	355420000	325100000	284580000	198270000	278240000	298400000	301970000	356260000	314860000	255920000	153400000	137490000	209070000	154200000	182960000	270560000
sp|P37231|PPARG_HUMAN	Peroxisome proliferator-activated receptor gamma OS=Homo sapiens OX=9606 GN=PPARG PE=1 SV=3	P37231	PPARG	Homo sapiens	949400	824780	989680	1654000	621910	3728300	716760	274870	497510	27044000	1271700	400400	2075800	757820	391380	878410	1242600	345870	2550600	98246	85509	224770	66197	665000
sp|P40145|ADCY8_HUMAN	Adenylate cyclase type 8 OS=Homo sapiens OX=9606 GN=ADCY8 PE=1 SV=1	P40145	ADCY8	Homo sapiens	5694700	6012700	7891700	6795000	9709200	14300000	9852700	7108600	12441000	8989600	7049200	5154200	10722000	8388300	209380	705610	9798400	7793500	4847200	5028900	8233500	384000	9483800	8055000
sp|P40818|UBP8_HUMAN	Ubiquitin carboxyl-terminal hydrolase 8 OS=Homo sapiens OX=9606 GN=USP8 PE=1 SV=1	P40818	USP8	Homo sapiens	4896500	15732000	12712000	12896000	12507000	11695000	9062200	10438000	9786700	2291500	12166000	11646000	17409000	13899000	8069900	12670000	8419300	13175000	13074000	12727000	6221100	12721000	12985000	11486000
sp|P41222|PTGDS_HUMAN	Prostaglandin-H2 D-isomerase OS=Homo sapiens OX=9606 GN=PTGDS PE=1 SV=1	P41222	PTGDS	Homo sapiens	5669700	4710300	4154700	94478000	5778700	5617600	85390000	85928000	5013500	69447000	4787700	41249000	4788400	4362900	70181000	80710000	46476000	55381000	13175000	40781000	4677800	31470000	10636000	47909000
sp|P42336|PK3CA_HUMAN	Phosphatidylinositol 4,5-bisphosphate 3-kinase catalytic subunit alpha isoform OS=Homo sapiens OX=9606 GN=PIK3CA PE=1 SV=2	P42336	PIK3CA	Homo sapiens	9470800	3383500	8229600	5517300	3569900	8051500	4863100	5750200	8063100	2759500	8088300	4344000	3196900	5877700	4578800	5014600	5945000	4032100	9674800	9527300	4525300	3984100	4725900	2936000
sp|P42345|MTOR_HUMAN	Serine/threonine-protein kinase mTOR OS=Homo sapiens OX=9606 GN=MTOR PE=1 SV=1	P42345	MTOR	Homo sapiens	3550600	4458700	9468400	7758700	18599000	12336000	15632000	10635000	14155000	10040000	10178000	11862000	11112000	6145200	13115000	10054000	16768000	9322900	5883100	5861100	5927800	6117500	14258000	14695000
sp|P42566|EPS15_HUMAN	Epidermal growth factor receptor substrate 15 OS=Homo sapiens OX=9606 GN=EPS15 PE=1 SV=2	P42566	EPS15	Homo sapiens	14851000	23604000000	20443000000	16342000000	18128000000	16738000000	17757000000	15639000000	14404000000	15478000000	15351000	10385000000	16039000000	13359000000	48707000	13625000000	14591000000	12033000000	11565000000	11128000000	12809000000	10547000000	11870000000	14445000000
sp|P43251|BTD_HUMAN	Biotinidase OS=Homo sapiens OX=9606 GN=BTD PE=1 SV=2	P43251	BTD	Homo sapiens	41718000	387600000	391120000	420490000	566550000	44683000	43056000	53823000	39589000	41344000	32084000	35744000	37621000	36746000	41420000	238660000	28165000	35480000	20715000	17444000	25789000	25318000	25000000	31481000
sp|P43652|AFAM_HUMAN	Afamin OS=Homo sapiens OX=9606 GN=AFM PE=1 SV=1	P43652	AFM	Homo sapiens	2501100000	1194800000	727350000	4211500000	803400000	2403600000	984170000	763110000	871060000	2218600000	1791600000	804200000	2311200000	2231900000	762400000	2516900000	1561000000	1487300000	453190000	1066400000	695950000	295110000	1266700000	1208000000
sp|P45844|ABCG1_HUMAN	ATP-binding cassette sub-family G member 1 OS=Homo sapiens OX=9606 GN=ABCG1 PE=1 SV=3	P45844	ABCG1	Homo sapiens	21789000	9467900	9602700	13122000	2250000	12012000	13199000	15774000	710200	12004000	2011600	1542300	1297100	12816000	3252600	1726900	5896000	1107600	1093800	1970000	11777000	1447100	1441500	13821000
sp|P45954|ACDSB_HUMAN	Short/branched chain specific acyl-CoA dehydrogenase, mitochondrial OS=Homo sapiens OX=9606 GN=ACADSB PE=1 SV=1	P45954	ACADSB	Homo sapiens	9804600	8301700	11535000	6219700	23621000	13504000	4845900	21134000	22560000	761230	3612900	12344000	4513600	9307000	1518000	7677500	4990100	8911100	3368400	4792800	3522400	29585000	21301000	23872000
sp|P46013|KI67_HUMAN	Proliferation marker protein Ki-67 OS=Homo sapiens OX=9606 GN=MKI67 PE=1 SV=2	P46013	MKI67	Homo sapiens	152030000	2310500	1414700	1239600	633600	387060	245850	2514900	3885500	6528600	1961100	2472000	122800000	3010400	2301900	3086300	4288300	2555500	2310400	3026400	81138000	2392400	1634200	1264600
sp|P46734|MP2K3_HUMAN	Dual specificity mitogen-activated protein kinase kinase 3 OS=Homo sapiens OX=9606 GN=MAP2K3 PE=1 SV=2	P46734	MAP2K3	Homo sapiens	1715400	2832900	2610400	14949000	1930500	2864300	2573100	3042400	1858800	2020800	193240	7107900	137920	2577800	10225000	12747000	3147100	10178000	287410	11446000	3486500	218280	7804200	104370
sp|P48169|GBRA4_HUMAN	Gamma-aminobutyric acid receptor subunit alpha-4 OS=Homo sapiens OX=9606 GN=GABRA4 PE=1 SV=2	P48169	GABRA4	Homo sapiens	2554700	253020	273170	18241000	345430	669160	1066700	19995000	335300	15079000	47903	2260900	242340	13150000	9882200	2465300	10635000	14081000	7174600	494730	19083000	13313000	491390	381090
sp|P48449|LSS_HUMAN	Lanosterol synthase OS=Homo sapiens OX=9606 GN=LSS PE=1 SV=1	P48449	LSS	Homo sapiens	9797700	2332100	2483700	8500100	10665000	10018000	11400000	17873000	13434000	4524700	2559600	8700300	10375000	8306200	11560000	16623000	4107400	9229900	1637800	6579900	5905200	4104600	6769300	6039900
sp|P48637|GSHB_HUMAN	Glutathione synthetase OS=Homo sapiens OX=9606 GN=GSS PE=1 SV=1	P48637	GSS	Homo sapiens	410290	27176000	1238900	8163800	19683000	22000000	17128000	16031000	3597100	19513000	22374000	2081600	16735000	20910000	13823000	16788000	12090000	13073000	31522000	16676000	6235200	977440	13863000	1166600
sp|P48740|MASP1_HUMAN	Mannan-binding lectin serine protease 1 OS=Homo sapiens OX=9606 GN=MASP1 PE=1 SV=3	P48740	MASP1	Homo sapiens	4784900	6812200	8396800	8987300	1683000	6924000	24013000	5432200	5171700	9360700	20425000	7400800	5468500	6474600	7241300	7225900	5366900	10023000	4090500	6315200	6546200	1718900	3574300	5375200
sp|P49368|TCPG_HUMAN	T-complex protein 1 subunit gamma OS=Homo sapiens OX=9606 GN=CCT3 PE=1 SV=4	P49368	CCT3	Homo sapiens	19890000	13187000	12886000	17759000	17348000	89712000	19424000	11890000	14121000	10215000	13421000	10839000	19455000	12336000	18669000	11721000	13697000	21856000	19158000	9937900	10113000	10084000	38846000	11466000
sp|P49908|SEPP1_HUMAN	Selenoprotein P OS=Homo sapiens OX=9606 GN=SELENOP PE=1 SV=3	P49908	SELENOP	Homo sapiens	22219000	48547000	51072000	77601000	91826000	59895000	70909000	28640000	35074000	40672000	38371000	29477000	21523000	35179000	21855000	34396000	21184000	28839000	99298000	28332000	39773000	21159000	18820000	24605000
sp|P49959|MRE11_HUMAN	Double-strand break repair protein MRE11 OS=Homo sapiens OX=9606 GN=MRE11 PE=1 SV=3	P49959	MRE11	Homo sapiens	7276000	355420000	346390000	693650000	909050000	6961400	7292900	506190000	6158700	359430000	6758600	404570000	434690000	506630000	538340000	618480000	270080000	299410000	351060000	167980000	201920000	203090000	5539900	6766100
sp|P50225|ST1A1_HUMAN	Sulfotransferase 1A1 OS=Homo sapiens OX=9606 GN=SULT1A1 PE=1 SV=3	P50225	SULT1A1	Homo sapiens	17377000	19687000	18025000	3485600	15325000	17125000	17452000	15718000	633300	17203000	454170	794080	18252000	14604000	18406000	16960000	408220	2920000	14111000	17151000	16629000	218480	446890	480010
sp|P50990|TCPQ_HUMAN	T-complex protein 1 subunit theta OS=Homo sapiens OX=9606 GN=CCT8 PE=1 SV=4	P50990	CCT8	Homo sapiens	187090000	199190000	179100000	174420000	192470000	166930000	230860000	201470000	142600000	237640000	223160000	116270000	228900000	199990000	232100000	171370000	183630000	165870000	101680000	151220000	193460000	100590000	167470000	202120000
sp|P51160|PDE6C_HUMAN	Cone cGMP-specific 3',5'-cyclic phosphodiesterase subunit alpha' OS=Homo sapiens OX=9606 GN=PDE6C PE=1 SV=2	P51160	PDE6C	Homo sapiens	5914800	6808000	7167300	2332300	6657200	3436400	7202900	5959600	6256600	5130400	6847500	5586100	6112700	5755500	6947900	6067700	5519200	5150800	3979700	2205600	4642300	4179900	5123800	5926500
sp|P51449|RORG_HUMAN	Nuclear receptor ROR-gamma OS=Homo sapiens OX=9606 GN=RORC PE=1 SV=2	P51449	RORC	Homo sapiens	6650200	5432400	3578900	6300200	7250300	4215500	32890000	8126000	4326700	60520000	3558200	23161000	6442300	5093600	4583200	18592000	36198000	3856300	194550000	17604000	65987000	4138100	47224000	29816000
sp|P51884|LUM_HUMAN	Lumican OS=Homo sapiens OX=9606 GN=LUM PE=1 SV=2	P51884	LUM	Homo sapiens	134740000	995690000	223390000	272130000	142060000	244000000	217780000	227690000	289570000	887700000	197890000	134900000	228950000	200780000	187850000	233390000	163270000	176460000	177970000	132540000	181960000	76689000	123670000	183800000
sp|P51888|PRELP_HUMAN	Prolargin OS=Homo sapiens OX=9606 GN=PRELP PE=1 SV=1	P51888	PRELP	Homo sapiens	20870000	11563000	13693000	20924000	632530000	18176000	250520000	377630000	19813000	10222000	281160000	232210000	23510000	12308000	436590000	12768000	13328000	24243000	269830000	155600000	175090000	14657000	176240000	150330000
sp|P51948|MAT1_HUMAN	CDK-activating kinase assembly factor MAT1 OS=Homo sapiens OX=9606 GN=MNAT1 PE=1 SV=1	P51948	MNAT1	Homo sapiens	2380100	1238400	1206500	2644400	1536500	7265100	1181500	3424000	2139400	744370	1513600	3491600	2532400	5966500	5586600	4332100	1195200	1321200	3529900	1705800	836120	993360	3199800	2727700
sp|P52429|DGKE_HUMAN	Diacylglycerol kinase epsilon OS=Homo sapiens OX=9606 GN=DGKE PE=1 SV=1	P52429	DGKE	Homo sapiens	7912700	25060000	30168000	20699000	22307000	21379000	1638200	20283000	24356000	28829000	30438000	71706	28697000	8015100	29930000	2105600	30459000	25818000	5582500	23934000	110100	21861000	21279000	2921400
sp|P53708|ITA8_HUMAN	Integrin alpha-8 OS=Homo sapiens OX=9606 GN=ITGA8 PE=1 SV=3	P53708	ITGA8	Homo sapiens	2753100	1520700	5030000	1614600	1241300	2096200	2184000	1512400	4533400	523080	4299600	3781900	1658100	4063200	2383800	1040000	2484000	2740200	1093500	2346400	1236200	1473400	4631800	2301600
sp|P54289|CA2D1_HUMAN	Voltage-dependent calcium channel subunit alpha-2/delta-1 OS=Homo sapiens OX=9606 GN=CACNA2D1 PE=1 SV=3	P54289	CACNA2D1	Homo sapiens	6131800	8820800	399370	570720	360190	293960	7064800	339710	221860	1623000	425930	518390	343270	360230	691310	464500	474250	504380	868770	274400	592880	367960	449330	219420
sp|P55056|APOC4_HUMAN	Apolipoprotein C-IV OS=Homo sapiens OX=9606 GN=APOC4 PE=1 SV=1	P55056	APOC4	Homo sapiens	4749700	251590000	18391000	16548000	21706000	19164000	17459000	13808000	13187000	17661000	16172000	21918000	14217000	11765000	17196000	41937000	14221000	12108000	9736900	18384000	11938000	11127000	13580000	15396000
sp|P55058|PLTP_HUMAN	Phospholipid transfer protein OS=Homo sapiens OX=9606 GN=PLTP PE=1 SV=1	P55058	PLTP	Homo sapiens	14861000	11970000	16397000	18456000	14114000	13684000	12019000	11961000	13004000	6449500	14215000	9733600	6752000	11661000	12416000	11866000	5687100	14477000	7110200	11347000	10955000	9617200	6126100	13850000
sp|P57678|GEMI4_HUMAN	Gem-associated protein 4 OS=Homo sapiens OX=9606 GN=GEMIN4 PE=1 SV=2	P57678	GEMIN4	Homo sapiens	3892700	4288900	2686100	9697300	972990	5968200	2291000	6271100	7772900	10175000	9847200	2738600	7607900	6354300	6956000	7177400	6328000	3583300	6577200	4751500	8089100	8271000	5992900	2837000
sp|P58401|NRX2B_HUMAN / sp|Q9P2S2|NRX2A_HUMAN	Neurexin-2-beta OS=Homo sapiens OX=9606 GN=NRXN2 PE=1 SV=1	P58401 / Q9P2S2	NRXN2 / NRXN2	Homo sapiens	15551000	393930000	416160000	321270000	357120000	313350000	312200000	280190000	872570	313560000	326550000	195780000	369080000	242350000	339600000	317950000	330240000	242720000	247390000	253810000	9648700	245380000	237270000	264440000
sp|P59510|ATS20_HUMAN	A disintegrin and metalloproteinase with thrombospondin motifs 20 OS=Homo sapiens OX=9606 GN=ADAMTS20 PE=1 SV=2	P59510	ADAMTS20	Homo sapiens	913780	1873800	1248000	1450300	1160800	2494200	1203100	1165900	13536000	2381900	1162600	58352000	1361900	1649200	1544700	3963900	897910	1854800	594490	4565700	3941400	1060800	1439300	3084000
sp|P67870|CSK2B_HUMAN	Casein kinase II subunit beta OS=Homo sapiens OX=9606 GN=CSNK2B PE=1 SV=1	P67870	CSNK2B	Homo sapiens	38110000	41812000	48139000	62303000	38412000	49095000	37896000	44812000	35354000	31587000	37094000	31239000	33640000	36113000	32365000	43820000	28504000	32868000	26508000	34147000	26463000	9949400	5460000	30977000
sp|P68871|HBB_HUMAN	Hemoglobin subunit beta OS=Homo sapiens OX=9606 GN=HBB PE=1 SV=2	P68871	HBB	Homo sapiens	110010000	683320000	522310000	627500000	557290000	247160000	347320000	499600000	270930000	403750000	460480000	375780000	555560000	368500000	184920000	443510000	82258000	456630000	547650000	367920000	513530000	289270000	457960000	62400000
sp|P69905|HBA_HUMAN	Hemoglobin subunit alpha OS=Homo sapiens OX=9606 GN=HBA1 PE=1 SV=2	P69905	HBA1	Homo sapiens	79816000	310510000	191920000	255580000	123560000	287840000	513230000	263770000	438230000	533470000	213050000	208270000	194510000	148640000	313550000	209180000	166700000	216860000	81600000	64991000	99921000	42691000	101010000	95849000
sp|P78316|NOP14_HUMAN	Nucleolar protein 14 OS=Homo sapiens OX=9606 GN=NOP14 PE=1 SV=3	P78316	NOP14	Homo sapiens	7819600	8796300	8062600	7455900	7728400	7568200	9227800	8814500	6104000	10073000	11199000	5189400	10806000	8933300	10357000	8725200	9232300	8171400	4856700	8150100	11034000	5353600	8669300	10620000
sp|P78324|SHPS1_HUMAN / sp|Q9P1W8|SIRPG_HUMAN / sp|Q5TFQ8|SIRBL_HUMAN	Tyrosine-protein phosphatase non-receptor type substrate 1 OS=Homo sapiens OX=9606 GN=SIRPA PE=1 SV=2	P78324 / Q9P1W8 / Q5TFQ8	SIRPA / SIRPG / SIRPB1	Homo sapiens	46389000	10746000	26550000	12380000	44754000	28014000	34472000	14323000	25563000	6969100	19256000	8309300	29030000	20528000	21599000	12443000	20377000	9758700	6462300	11270000	5758900	6825300	13870000	15040000
sp|P78386|KRT85_HUMAN	Keratin, type II cuticular Hb5 OS=Homo sapiens OX=9606 GN=KRT85 PE=1 SV=1	P78386	KRT85	Homo sapiens	2352300000	366830000	2508100000	61907000	2092400000	2090600000	2912100000	2453900000	2962700000	2901000000	2731800000	1831200000	2780000000	2656700000	2495300000	2139100000	2460200000	2138100000	1552900000	28394000	2068600000	2856200000	2347800000	3309800000
sp|P78396|CCNA1_HUMAN	Cyclin-A1 OS=Homo sapiens OX=9606 GN=CCNA1 PE=1 SV=1	P78396	CCNA1	Homo sapiens	4906700	3554800	164570000	41464000	215590000	40548000	44424000	180450000	38267000	158990000	38034000	30333000	41056000	34885000	39189000	38650000	150410000	154540000	37656000	110810000	197230000	38875000	40636000	148460000
sp|P78562|PHEX_HUMAN	Phosphate-regulating neutral endopeptidase PHEX OS=Homo sapiens OX=9606 GN=PHEX PE=1 SV=1	P78562	PHEX	Homo sapiens	11366000	2802700	14128000	1875300	16089000	12258000	10864000	23521000	13171000	4438700	14741000	9301200	11096000	8078000	14176000	15090000	8904700	13981000	6174300	4318500	7864400	5457400	9488300	4953900
sp|P78563|RED1_HUMAN	Double-stranded RNA-specific editase 1 OS=Homo sapiens OX=9606 GN=ADARB1 PE=1 SV=1	P78563	ADARB1	Homo sapiens	18393000	2852800	12495000	16319000	13572000	12176000	12832000	18637000	13158000	10206000	1406400	2116100	10155000	1881300	11190000	14402000	11231000	1460400	6918600	7641600	7980600	1992900	1081500	2505900
sp|P80108|PHLD_HUMAN	Phosphatidylinositol-glycan-specific phospholipase D OS=Homo sapiens OX=9606 GN=GPLD1 PE=1 SV=3	P80108	GPLD1	Homo sapiens	139650000	185720000	171510000	117440000	192720000	165080000	176140000	94457000	86056000	144270000	122110000	177730000	143940000	135350000	170980000	147410000	181860000	220610000	103600000	253300000	110000000	108060000	106480000	62101000
sp|P80511|S10AC_HUMAN	Protein S100-A12 OS=Homo sapiens OX=9606 GN=S100A12 PE=1 SV=2	P80511	S100A12	Homo sapiens	20246000	24206000	23260000	22997000	23641000	23827000	21044000	21779000	16686000	22366000	21427000	22616000	21403000	21419000	21273000	18399000	19622000	19794000	10745000	18917000	18761000	11401000	18418000	19025000
sp|P81605|DCD_HUMAN	Dermcidin OS=Homo sapiens OX=9606 GN=DCD PE=1 SV=2	P81605	DCD	Homo sapiens	55007	31221000	4674200	7592700	7928400	4741100	1989800	992200	6108900	3433000	6400700	2408000	9478600	5280800	8762900	1757000	1492000	3230600	2512800	2514200	6861500	2635600	2689200	3952400
sp|P82094|TMF1_HUMAN	TATA element modulatory factor OS=Homo sapiens OX=9606 GN=TMF1 PE=1 SV=2	P82094	TMF1	Homo sapiens	12026000	7878100	8091000	7191600	6090500	7550300	7386800	6398100	7269900	5920300	6050900	4613300	7861300	7103200	6400000	5213100	5343200	4225900	786850	4199900	2700900	343350	3960800	4479100
sp|P82930|RT34_HUMAN	Small ribosomal subunit protein mS34 OS=Homo sapiens OX=9606 GN=MRPS34 PE=1 SV=2	P82930	MRPS34	Homo sapiens	49131000	22220000	43027000	39458000	36741000	24274000	29668000	35060000	26341000	14707000	31576000	23053000	26799000	23387000	26717000	23527000	22631000	17806000	3882300	4684100	15413000	13379000	11289000	11124000
sp|P98168|ZXDA_HUMAN	Zinc finger X-linked protein ZXDA OS=Homo sapiens OX=9606 GN=ZXDA PE=1 SV=2	P98168	ZXDA	Homo sapiens	11665000	2190600	5297400	10853000	163760	8693400	1001500	4433600	1994400	381740	4531000	1504600	1813300	1918600	11419000	12334000	4123700	7497300	2344400	3727100	5430800	4625100	2305400	437120
sp|P98174|FGD1_HUMAN	FYVE, RhoGEF and PH domain-containing protein 1 OS=Homo sapiens OX=9606 GN=FGD1 PE=1 SV=2	P98174	FGD1	Homo sapiens	69393000	392190000	190380000	80263000	49025000	51379000	195590000	47667000	1384600000	571800000	64075000	2231800000	40725000	163710000	145540000	389550000	170000000	261510000	230550000	219580000	112650000	343780000	336040000	410380000
sp|P98182|ZN200_HUMAN	Zinc finger protein 200 OS=Homo sapiens OX=9606 GN=ZNF200 PE=1 SV=2	P98182	ZNF200	Homo sapiens	16892000	893080	2344600	1988000	1976600	1462000	2596100	2067700	3996400	2881100	4081300	1691000	3516600	1561000	2280400	15316000	1731600	2739300	2442900	1739900	1972200	1295200	1728200	3054100
sp|Q01813|PFKAP_HUMAN	ATP-dependent 6-phosphofructokinase, platelet type OS=Homo sapiens OX=9606 GN=PFKP PE=1 SV=2	Q01813	PFKP	Homo sapiens	3094800	6100700	6817100	5666300	6442900	310470	383420	2607100	6765800	1141400	202340	2874000	7185900	2449000	3350700	2772500	6885300	6667600	2247900	2664600	2349900	6044000	6465700	6767400
sp|Q02846|GUC2D_HUMAN	Retinal guanylyl cyclase 1 OS=Homo sapiens OX=9606 GN=GUCY2D PE=1 SV=2	Q02846	GUCY2D	Homo sapiens	635640	419430	9128100	871880	165010	676470	612680	395430	564530	1510200	713820	286430	886890	493760	888490	11657000	7459300	341790	222900	7609000	5398900	3724700	283290	151480
sp|Q03001|DYST_HUMAN	Dystonin OS=Homo sapiens OX=9606 GN=DST PE=1 SV=4	Q03001	DST	Homo sapiens	109140000	115610000	111140000	238220000	253450000	122180000	130050000	153360000	33538000	78608000	104260000	105190000	108060000	119460000	142870000	143140000	60440000	74089000	101130000	40938000	40513000	51564000	62831000	45400000
sp|Q03111|ENL_HUMAN	Protein ENL OS=Homo sapiens OX=9606 GN=MLLT1 PE=1 SV=2	Q03111	MLLT1	Homo sapiens	13435000	273480000	243490000	215370000	67133000	226350000	64268000	220310000	243370000	23372000	41006000	31505000	47670000	34643000	54053000	49349000	30776000	26718000	9198100	31670000	74790000	5187800	4317800	18449000
sp|Q03252|LMNB2_HUMAN	Lamin-B2 OS=Homo sapiens OX=9606 GN=LMNB2 PE=1 SV=4	Q03252	LMNB2	Homo sapiens	8461300	1416700	1398500	1523500	983510	1401200	2150300	5872700	1261700	2172300	2527900	427700	1674200	547780	2088600	384110	2698300	466690	2085000	1432200	1207400	1145700	1300600	1798700
sp|Q04756|HGFA_HUMAN	Hepatocyte growth factor activator OS=Homo sapiens OX=9606 GN=HGFAC PE=1 SV=1	Q04756	HGFAC	Homo sapiens	15937000	30413000	30944000	20796000	28396000	22432000	20268000	18845000	14842000	6450800	22398000	16133000	28969000	27008000	18525000	8670400	14343000	18842000	14377000	10437000	12425000	12611000	11317000	17344000
sp|Q05084|ICA69_HUMAN	Islet cell autoantigen 1 OS=Homo sapiens OX=9606 GN=ICA1 PE=1 SV=2	Q05084	ICA1	Homo sapiens	3701300	6482200	5159700	3268700	4706100	3025800	7516300	4731300	5962600	8036400	6113200	713180	7862000	6594000	9192100	6472900	7289200	3759500	1437800	3911500	3857100	1222300	4658500	10483000
sp|Q05519|SRS11_HUMAN	Serine/arginine-rich splicing factor 11 OS=Homo sapiens OX=9606 GN=SRSF11 PE=1 SV=1	Q05519	SRSF11	Homo sapiens	132270	33958000	1432700	96219	29298000	21643000	4510500	29088000	27200000	24921000	1344000	730960	6537100	1616800	27681000	22447000	24380000	17047000	215970000	276710	29230000	7626100	33455000	5368000
sp|Q06033|ITIH3_HUMAN	Inter-alpha-trypsin inhibitor heavy chain H3 OS=Homo sapiens OX=9606 GN=ITIH3 PE=1 SV=2	Q06033	ITIH3	Homo sapiens	1940800000	2038500000	2023500000	3390400000	4323300000	2074500000	2359000000	2863300000	933630000	1848000000	2084900000	1797000000	2400100000	2442600000	2856200000	2795900000	1593500000	1660800000	1863900000	697950000	1329600000	1173000000	1347500000	1186700000
sp|Q06546|GABPA_HUMAN	GA-binding protein alpha chain OS=Homo sapiens OX=9606 GN=GABPA PE=1 SV=1	Q06546	GABPA	Homo sapiens	99736000	215520000	120360000	119350000	134020000	141710000	106290000	146610000	78433000	92070000	108290000	56343000	122190000	111760000	98956000	90841000	70915000	115480000	47678000	184270000	148990000	119930000	110940000	111300000
sp|Q06587|RING1_HUMAN	E3 ubiquitin-protein ligase RING1 OS=Homo sapiens OX=9606 GN=RING1 PE=1 SV=2	Q06587	RING1	Homo sapiens	4558800	4092200	57328	5487600	378290	5171400	9181200	168390	4178400	4989700	4276900	4159200	4804100	4781300	2959400	859230	2535900	2976600	2470500	2023000	2551700	1899500	2691700	2531300
sp|Q06828|FMOD_HUMAN	Fibromodulin OS=Homo sapiens OX=9606 GN=FMOD PE=1 SV=2	Q06828	FMOD	Homo sapiens	464740	28912000	53176000	25192000	21711000	17644000	19529000	34469000	55589000	49587000	9640300	20140000	52475000	30025000	12165000	26281000	11506000	245470000	79312000	40465000	15990000	495790000	415990000	14259000
sp|Q08211|DHX9_HUMAN	ATP-dependent RNA helicase A OS=Homo sapiens OX=9606 GN=DHX9 PE=1 SV=4	Q08211	DHX9	Homo sapiens	8486900	65237000	6165400	130010000	106020000	91955000	102830000	105820000	77089000	49289000	4926600	76551000	80853000	69929000	83446000	78981000	54446000	63815000	33323000	36571000	51805000	37612000	46782000	39103000
sp|Q08380|LG3BP_HUMAN	Galectin-3-binding protein OS=Homo sapiens OX=9606 GN=LGALS3BP PE=1 SV=1	Q08380	LGALS3BP	Homo sapiens	258140000	64117000	200960000	117810000	49948000	250220000	263600000	76952000	84922000	573290000	39266000	322490000	42831000	192460000	39506000	76889000	39599000	120050000	36073000	47158000	270380000	22215000	251860000	27271000
sp|Q08493|PDE4C_HUMAN	3',5'-cyclic-AMP phosphodiesterase 4C OS=Homo sapiens OX=9606 GN=PDE4C PE=1 SV=2	Q08493	PDE4C	Homo sapiens	7166800	47787000	198240	41406000	42077000	8677500	42754000	6986300	7338600	7647600	7979800	106880	7876900	7203700	39271000	7770300	6509600	8202000	35753000	649260	8118500	7209600	37251000	7158700
sp|Q08AH1|ACSM1_HUMAN	Acyl-coenzyme A synthetase ACSM1, mitochondrial OS=Homo sapiens OX=9606 GN=ACSM1 PE=1 SV=1	Q08AH1	ACSM1	Homo sapiens	10947000	12429000	12560000	12313000	10941000	11585000	12964000	9353500	12069000	9775700	13002000	13638000	11051000	8323200	9968700	10702000	8573800	11181000	17253000	13299000	15747000	9527500	11648000	11365000
sp|Q09328|MGT5A_HUMAN	Alpha-1,6-mannosylglycoprotein 6-beta-N-acetylglucosaminyltransferase A OS=Homo sapiens OX=9606 GN=MGAT5 PE=1 SV=1	Q09328	MGAT5	Homo sapiens	3624700	2259000	471740	7748700	357480	2481600	992620	4685100	4405700	449950	631510	9997200	6868000	3032200	771140	3458900	2231000	158840	7281600	650960	515660	651470	2374100	2364800
sp|Q0VAK6|LMOD3_HUMAN	Leiomodin-3 OS=Homo sapiens OX=9606 GN=LMOD3 PE=1 SV=1	Q0VAK6	LMOD3	Homo sapiens	93952000	53054000	48714000	65230000	41284000	58653000	20757000	40806000	80615000	82429000	68433000	94784000	60396000	52279000	29463000	58401000	84448000	65608000	27698000	33317000	26101000	18693000	83159000	97663000
sp|Q0VDD7|BRME1_HUMAN	Break repair meiotic recombinase recruitment factor 1 OS=Homo sapiens OX=9606 GN=BRME1 PE=1 SV=2	Q0VDD7	BRME1	Homo sapiens	57658000	48761000	11706000	44246000	1783500	46757000	10925000	16252000	36927000	27298000	25879000	34859000	15108000	11652000	21913000	16568000	27982000	16160000	12327000	69357000	10686000	38601000	11055000	27631000
sp|Q0VF96|CGNL1_HUMAN	Cingulin-like protein 1 OS=Homo sapiens OX=9606 GN=CGNL1 PE=1 SV=2	Q0VF96	CGNL1	Homo sapiens	257160000	292890000	266940000	238030000	224570000	190060000	184230000	177950000	176710000	179450000	185150000	160440000	191380000	171830000	181370000	168050000	150620000	153160000	175900000	192690000	188000000	196430000	200170000	176580000
sp|Q12756|KIF1A_HUMAN	Kinesin-like protein KIF1A OS=Homo sapiens OX=9606 GN=KIF1A PE=1 SV=2	Q12756	KIF1A	Homo sapiens	18907000	15009000	12884000	20709000	19956000	18078000	18807000	21392000	12466000	15629000	11461000	12871000	19563000	17288000	19803000	21808000	12491000	13232000	11688000	10695000	11989000	8221800	9895400	12826000
sp|Q12770|SCAP_HUMAN	Sterol regulatory element-binding protein cleavage-activating protein OS=Homo sapiens OX=9606 GN=SCAP PE=1 SV=4	Q12770	SCAP	Homo sapiens	24618000	36325000	30553000	33238000	225420	32010000	716650	420830	38500000	37734000	547410	32159000	43963000	33022000	304320	1038200	35136000	33463000	14612000	36479000	38320000	28549000	33566000	33076000
sp|Q12802|AKP13_HUMAN	A-kinase anchor protein 13 OS=Homo sapiens OX=9606 GN=AKAP13 PE=1 SV=2	Q12802	AKAP13	Homo sapiens	234970	914690	203940	699270	1281300	1906800	1001200	871670	830690	682980	714680	701800	1160800	795210	940620	1080100	1166700	853850	172260	1333100	658550	1073200	2186000	1208200
sp|Q12879|NMDE1_HUMAN	Glutamate receptor ionotropic, NMDA 2A OS=Homo sapiens OX=9606 GN=GRIN2A PE=1 SV=1	Q12879	GRIN2A	Homo sapiens	17130000	8277500	14047000	3648000	7492300	5620500	14147000	4064400	2675200	4002200	1239300	2148200	3668700	1224100	948780	14156000	2785300	3001700	3312700	3253000	3641000	1515500	1363500	1721300
sp|Q12904|AIMP1_HUMAN	Aminoacyl tRNA synthase complex-interacting multifunctional protein 1 OS=Homo sapiens OX=9606 GN=AIMP1 PE=1 SV=2	Q12904	AIMP1	Homo sapiens	31004000	10810000	3812200	8471200	1922200	10388000	7523400	7559300	17895000	5921500	628300	1672100	2799100	1728800	1460500	2327400	8583900	9221600	14795000	1772100	683500	598550	10742000	282560
sp|Q12996|CSTF3_HUMAN	Cleavage stimulation factor subunit 3 OS=Homo sapiens OX=9606 GN=CSTF3 PE=1 SV=1	Q12996	CSTF3	Homo sapiens	4189500	3108500	2351200	3249100	1965300	656230	2002700	1986700	1495600	1329200	2317700	974900	2749500	1847700	1573000	2622600	103650	1736100	1776300	1536400	1827600	425820	1285100	2053000
sp|Q13023|AKAP6_HUMAN	A-kinase anchor protein 6 OS=Homo sapiens OX=9606 GN=AKAP6 PE=1 SV=3	Q13023	AKAP6	Homo sapiens	42894000	34242000	29136000	31009000	26362000	25366000	26149000	23237000	22846000	21394000	21797000	11678000	12459000	10096000	12264000	16666000	14015000	13264000	8832300	11789000	16377000	10373000	13782000	14815000
sp|Q13188|STK3_HUMAN	Serine/threonine-protein kinase 3 OS=Homo sapiens OX=9606 GN=STK3 PE=1 SV=2	Q13188	STK3	Homo sapiens	102630000	55262000	80903000	63588000	21945000	102850000	152910000	14527000	191970000	298970000	81072000	85515000	75879000	65376000	119730000	31657000	150950000	46700000	71701000	38581000	87365000	7200400	112180000	133130000
sp|Q13228|SBP1_HUMAN	Methanethiol oxidase OS=Homo sapiens OX=9606 GN=SELENBP1 PE=1 SV=2	Q13228	SELENBP1	Homo sapiens	13043000	534840	864040	1610300	6413300	338220	956290	1147900	619430	484720	914630	901540	470560	767000	874390	1016600	1542700	537960	2605300	2405500	265190	8412900	1256000	636320
sp|Q13323|BIK_HUMAN	Bcl-2-interacting killer OS=Homo sapiens OX=9606 GN=BIK PE=1 SV=2	Q13323	BIK	Homo sapiens	10073000	37833000	36424000	36512000	34417000	36704000	32291000	35533000	30898000	96435000	36589000	24698000	36039000	21887000	34588000	28793000	30445000	22440000	77623000	22701000	46107000	30662000	31581000	29633000
sp|Q13402|MYO7A_HUMAN	Unconventional myosin-VIIa OS=Homo sapiens OX=9606 GN=MYO7A PE=1 SV=2	Q13402	MYO7A	Homo sapiens	64266000	100120000	54501000	32770000	23987000	21359000	37505000	34548000	93983000	32406000	39374000	133710000	31129000	26085000	33382000	35645000	30146000	35402000	45812000	124000000	34302000	33762000	41887000	42012000
sp|Q13439|GOGA4_HUMAN	Golgin subfamily A member 4 OS=Homo sapiens OX=9606 GN=GOLGA4 PE=1 SV=1	Q13439	GOLGA4	Homo sapiens	282090	116560000	1151200	2397900	1648900	1547800	2109400	2382200	1169800	2350900	1786400	1657100	2851300	2289800	2679100	3830000	13748000	1654000	1250100	1065200	1098600	1315600	1351800	2006300
sp|Q13488|VPP3_HUMAN	V-type proton ATPase 116 kDa subunit a 3 OS=Homo sapiens OX=9606 GN=TCIRG1 PE=1 SV=3	Q13488	TCIRG1	Homo sapiens	7453600	11426000	14391000	1994800	19473000	3055100	776880	13558000	10199000	23891000	32566000	4424700	19326000	9242100	26861000	4268400	15001000	15260000	24414000	5169400	9141900	11752000	42732000	6336800
sp|Q13508|NAR3_HUMAN	Ecto-ADP-ribosyltransferase 3 OS=Homo sapiens OX=9606 GN=ART3 PE=1 SV=2	Q13508	ART3	Homo sapiens	20989000	60910000	17095000	57431000	20942000	49313000	32322000	20577000	27445000	49905000	46343000	29532000	53502000	23222000	29173000	24918000	23145000	20702000	27970000	34021000	34494000	27824000	37399000	41565000
sp|Q13615|MTMR3_HUMAN	Phosphatidylinositol-3,5-bisphosphate 3-phosphatase MTMR3 OS=Homo sapiens OX=9606 GN=MTMR3 PE=1 SV=3	Q13615	MTMR3	Homo sapiens	117350	20808000	9299700	35661000	26411000	43801000	36641000	41939000	37062000	16096000	8673100	32773000	24803000	27234000	30976000	38757000	23838000	43563000	729810	2333900	23425000	36688000	30603000	25897000
sp|Q13724|MOGS_HUMAN	Mannosyl-oligosaccharide glucosidase OS=Homo sapiens OX=9606 GN=MOGS PE=1 SV=5	Q13724	MOGS	Homo sapiens	7154800	2086500	5280600	10602000	6822400	8652300	20380000	6711700	5551500	19848000	4804100	19458000	4590000	4196500	9821600	6235100	11413000	3044500	3367800	2239400	11033000	1147300	7327500	9843500
sp|Q13790|APOF_HUMAN	Apolipoprotein F OS=Homo sapiens OX=9606 GN=APOF PE=1 SV=2	Q13790	APOF	Homo sapiens	36603000	39905000	56152000	39186000	37086000	57761000	58074000	54244000	27640000	29267000	46027000	19355000	53353000	46062000	52666000	36234000	19004000	44104000	29350000	28621000	37687000	1800100	34898000	24246000
sp|Q13823|NOG2_HUMAN	Nucleolar GTP-binding protein 2 OS=Homo sapiens OX=9606 GN=GNL2 PE=1 SV=1	Q13823	GNL2	Homo sapiens	27812000	23740000	21366000	40096000	32861000	26263000	21677000	25474000	23509000	14039000	17799000	50978000	18164000	14139000	31145000	32613000	19359000	17925000	20225000	32229000	6666400	10079000	15985000	9886100
sp|Q13976|KGP1_HUMAN	cGMP-dependent protein kinase 1 OS=Homo sapiens OX=9606 GN=PRKG1 PE=1 SV=3	Q13976	PRKG1	Homo sapiens	12379000	1264300	1182800	1426700	1515900	6483200	1715500	1286900	887600	862800	1184800	6566500	11229000	8666700	1068300	929580	9023300	671410	563480	1283700	868610	1311800	1515600	493330
sp|Q14028|CNGB1_HUMAN	Cyclic nucleotide-gated channel beta-1 OS=Homo sapiens OX=9606 GN=CNGB1 PE=1 SV=2	Q14028	CNGB1	Homo sapiens	30823000	29871000	18219000	22658000	28347000	32018000	20994000	27563000	39209000	27384000	19804000	20312000	28751000	34112000	25599000	24703000	30673000	25143000	13640000	19820000	20551000	22701000	26386000	21627000
sp|Q14123|PDE1C_HUMAN	Dual specificity calcium/calmodulin-dependent 3',5'-cyclic nucleotide phosphodiesterase 1C OS=Homo sapiens OX=9606 GN=PDE1C PE=1 SV=1	Q14123	PDE1C	Homo sapiens	80059000	5948600	4775700	795970	671550	78525000	61119000	331970	385450	76353000	4318400	2167900	85511000	203290	164240	429410	320990	388830	1321600	32865000	216220	221120	202860	537900
sp|Q14147|DHX34_HUMAN	Probable ATP-dependent RNA helicase DHX34 OS=Homo sapiens OX=9606 GN=DHX34 PE=1 SV=2	Q14147	DHX34	Homo sapiens	8539200	10943000	11210000	3372300	11427000	12567000	12361000	2549900	10720000	8989500	8089500	6976000	9071100	10715000	12212000	5415600	14902000	3744900	6524800	5171800	5750600	3456200	4394900	10561000
sp|Q14204|DYHC1_HUMAN	Cytoplasmic dynein 1 heavy chain 1 OS=Homo sapiens OX=9606 GN=DYNC1H1 PE=1 SV=5	Q14204	DYNC1H1	Homo sapiens	20950000	13395000	14113000	19178000	15698000	12320000	16189000	16632000	14647000	13211000	10883000	10970000	12522000	11728000	14361000	13988000	11199000	9142900	4257300	5014900	9459300	7191700	7922300	8570400
sp|Q14315|FLNC_HUMAN	Filamin-C OS=Homo sapiens OX=9606 GN=FLNC PE=1 SV=3	Q14315	FLNC	Homo sapiens	705830000	1811200000	1580500000	1086600000	1587300000	1004200000	1561500000	1289500000	925970000	1209900000	1222600000	945850000	1361000000	340260000	1521200000	863170000	1536100000	897480000	897150000	771380000	1038500000	1244900000	954450000	1112600000
sp|Q14397|GCKR_HUMAN	Glucokinase regulatory protein OS=Homo sapiens OX=9606 GN=GCKR PE=1 SV=6	Q14397	GCKR	Homo sapiens	4013100	1526400	3020600	2285500	1826000	1738500	7129500	830540	670860	13202000	625410	200380	724550	506930	1144400	2964700	10103000	533240	863270	1782800	8123400	2694700	981280	7970900
sp|Q14457|BECN1_HUMAN	Beclin-1 OS=Homo sapiens OX=9606 GN=BECN1 PE=1 SV=2	Q14457	BECN1	Homo sapiens	29787000	32803000	24068000	30503000	32831000	29902000	25953000	4517200	31527000	18521000	22081000	17669000	32658000	26744000	30845000	24915000	23734000	20099000	13450000	14381000	19356000	18614000	16940000	15098000
sp|Q14520|HABP2_HUMAN	Hyaluronan-binding protein 2 OS=Homo sapiens OX=9606 GN=HABP2 PE=1 SV=1	Q14520	HABP2	Homo sapiens	35733000	27436000	26628000	29106000	31190000	16628000	33799000	27204000	24259000	18605000	22004000	16030000	24807000	23326000	29835000	20562000	14875000	15813000	10123000	13152000	13911000	13187000	15296000	16008000
sp|Q14525|KT33B_HUMAN	Keratin, type I cuticular Ha3-II OS=Homo sapiens OX=9606 GN=KRT33B PE=1 SV=3	Q14525	KRT33B	Homo sapiens	14815000	144260000	2354300000	2257500000	2401700000	2166200000	1362500000	2135300000	2097400000	2046400000	2067800000	1775300000	2556000000	1715000000	1291400000	1724300000	1789900000	1818500000	827410000	1896500000	2092400000	1557500000	1866800000	1709900000
sp|Q14532|K1H2_HUMAN	Keratin, type I cuticular Ha2 OS=Homo sapiens OX=9606 GN=KRT32 PE=1 SV=3	Q14532	KRT32	Homo sapiens	780950	8532700	51289000	60284000	4608700	1713000	735230	41782000	4664100	1959300	18524000	23582000	49706000	1557300	54293000	53403000	29640000	30600000	1081800	29186000	24903000	18995000	22416000	22838000
sp|Q14563|SEM3A_HUMAN	Semaphorin-3A OS=Homo sapiens OX=9606 GN=SEMA3A PE=1 SV=1	Q14563	SEMA3A	Homo sapiens	12021000	1582600	1372600	1947700	1803400	5139200	1096800	1598900	2260600	1142500	1478200	658130	875390	9295400	1190100	1756200	6848600	1485800	2175800	1985400	2127900	1385500	1293100	1431800
sp|Q14573|ITPR3_HUMAN	Inositol 1,4,5-trisphosphate-gated calcium channel ITPR3 OS=Homo sapiens OX=9606 GN=ITPR3 PE=1 SV=2	Q14573	ITPR3	Homo sapiens	33725000	519780	23987000	40073000	48434000	32876000	14751000	935920	413140	21889000	10935000	11885000	29770000	18030000	33120000	116550000	14731000	11398000	56928000	102110000	11607000	9325800	10781000	804430
sp|Q14624|ITIH4_HUMAN	Inter-alpha-trypsin inhibitor heavy chain H4 OS=Homo sapiens OX=9606 GN=ITIH4 PE=1 SV=4	Q14624	ITIH4	Homo sapiens	4830900000	4694900000	3918600000	5657600000	5940800000	5753400000	5919800000	6351400000	4066000000	4122400000	3912900000	3923800000	5200000000	4809300000	5300200000	5557300000	3933500000	4314300000	2982200000	3423700000	4059400000	2924200000	3962900000	4238200000
sp|Q14643|ITPR1_HUMAN	Inositol 1,4,5-trisphosphate-gated calcium channel ITPR1 OS=Homo sapiens OX=9606 GN=ITPR1 PE=1 SV=3	Q14643	ITPR1	Homo sapiens	5045300	64654000	83419000	75174000	87988000	6979700	85169000	50241000	88042000	63332000	65026000	45149000	77842000	74561000	83426000	86840000	69388000	64247000	56081000	42820000	83383000	9045300	69987000	59862000
sp|Q14789|GOGB1_HUMAN	Golgin subfamily B member 1 OS=Homo sapiens OX=9606 GN=GOLGB1 PE=1 SV=2	Q14789	GOLGB1	Homo sapiens	7964100	8768000	16307000	4521300	4682900	8504200	4908100	5551100	5776200	5913900	7861700	2496600	6382800	6947300	6655300	4599800	5058400	3346000	3499300	4639200	5074500	3557100	6881400	5060400
sp|Q14929|ZN169_HUMAN	Zinc finger protein 169 OS=Homo sapiens OX=9606 GN=ZNF169 PE=1 SV=3	Q14929	ZNF169	Homo sapiens	2007400	82420000	83853000	151860000	89962000	242360000	101620000	97146000	2506900	105040000	95172000	187200000	102400000	82660000	96531000	174380000	85344000	204370000	2095600000	159840000	608320000	119350000	464640000	110130000
sp|Q14980|NUMA1_HUMAN	Nuclear mitotic apparatus protein 1 OS=Homo sapiens OX=9606 GN=NUMA1 PE=1 SV=2	Q14980	NUMA1	Homo sapiens	2014400	3589300	3573500	8097200	8355200	3866200	8687300	5386000	5415300	3737200	4699700	5753500	7619900	6667200	8145100	5259200	4704000	8899600	3961300	12054000	7505800	6406500	2663000	6654400
sp|Q14CN4|K2C72_HUMAN / sp|Q3SY84|K2C71_HUMAN / sp|Q7RTS7|K2C74_HUMAN / sp|Q86Y46|K2C73_HUMAN	Keratin, type II cytoskeletal 72 OS=Homo sapiens OX=9606 GN=KRT72 PE=1 SV=2	Q14CN4 / Q3SY84 / Q7RTS7 / Q86Y46	KRT72 / KRT71 / KRT74 / KRT73	Homo sapiens	72844000	45022000	48015000	76655000	83759000	46964000	85556000	49829000	61848000	36308000	53101000	51987000	82450000	51776000	79756000	47755000	55167000	87155000	22805000	46666000	49289000	43899000	25557000	48057000
sp|Q15014|MO4L2_HUMAN	Mortality factor 4-like protein 2 OS=Homo sapiens OX=9606 GN=MORF4L2 PE=1 SV=1	Q15014	MORF4L2	Homo sapiens	3802500	46914000	50882000	66402000	69330000	59166000	58223000	62596000	39089000	44000000	43344000	47526000	49166000	41958000	72696000	3112800	49981000	40641000	25309000	31387000	48930000	17521000	25200000	20607000
sp|Q15063|POSTN_HUMAN	Periostin OS=Homo sapiens OX=9606 GN=POSTN PE=1 SV=2	Q15063	POSTN	Homo sapiens	1008100	245620	629860	484250	671760	2560900	1536200	787240	541690	171260	471160	856500	537270	2106300	417900	632610	400340	278590	223790	259960	534040	659050	373120	693950
sp|Q15149|PLEC_HUMAN	Plectin OS=Homo sapiens OX=9606 GN=PLEC PE=1 SV=3	Q15149	PLEC	Homo sapiens	4830000	13945000	18246000	29433000	17289000	18079000	22953000	18729000	9248700	21907000	18699000	13376000	22594000	10202000	15656000	15273000	6967600	4974600	3448800	5013800	7922900	8608700	6322000	15845000
sp|Q15166|PON3_HUMAN	Serum paraoxonase/lactonase 3 OS=Homo sapiens OX=9606 GN=PON3 PE=1 SV=3	Q15166	PON3	Homo sapiens	110100000	73150000	84676000	119160000	105290000	99459000	119550000	92114000	85288000	64719000	70054000	86115000	97616000	76590000	119550000	110760000	56519000	81518000	50655000	32562000	58574000	63603000	73083000	79810000
sp|Q15323|K1H1_HUMAN	Keratin, type I cuticular Ha1 OS=Homo sapiens OX=9606 GN=KRT31 PE=1 SV=3	Q15323	KRT31	Homo sapiens	17939000	742740000	26087000	13924000	47938000	29023000	140090000	78053000	36001000	20540000	112780000	35351000	25273000	55192000	136470000	70518000	199340000	112460000	44045000	34610000	20902000	20271000	154080000	163160000
sp|Q15375|EPHA7_HUMAN	Ephrin type-A receptor 7 OS=Homo sapiens OX=9606 GN=EPHA7 PE=1 SV=3	Q15375	EPHA7	Homo sapiens	23089000	2724600	1845600	20827000	1219900	24034000	4152700	1299300	683610	27088000	1926800	16892000	23924000	29347000	22172000	25368000	19833000	11912000	186380000	9871100	46711000	4993100	34385000	5784600
sp|Q15413|RYR3_HUMAN	Ryanodine receptor 3 OS=Homo sapiens OX=9606 GN=RYR3 PE=1 SV=3	Q15413	RYR3	Homo sapiens	60497000	65289000	35927000	58146000	36749000	38684000	43595000	35474000	41887000	42882000	30539000	30748000	34498000	26728000	36601000	34247000	31336000	20406000	16725000	26152000	20188000	13157000	22560000	16721000
sp|Q15464|SHB_HUMAN	SH2 domain-containing adapter protein B OS=Homo sapiens OX=9606 GN=SHB PE=1 SV=2	Q15464	SHB	Homo sapiens	5494200	1105200	973130	1682200	8656900	2158100	11116000	6919000	9399000	5988900	7836900	4560000	8769600	6454800	14173000	6328600	17622000	4756700	1664700	987330	3981000	6620400	11307000	7418000
sp|Q15485|FCN2_HUMAN	Ficolin-2 OS=Homo sapiens OX=9606 GN=FCN2 PE=1 SV=2	Q15485	FCN2	Homo sapiens	6024400	2986300	8167000	8153500	6616600	6918000	7525900	6811400	3321300	1710400	6554100	4418300	7753600	5766100	6831500	6035300	6157700	2028500	2029800	170340	3598600	3475100	2739100	3190600
sp|Q15582|BGH3_HUMAN	Transforming growth factor-beta-induced protein ig-h3 OS=Homo sapiens OX=9606 GN=TGFBI PE=1 SV=1	Q15582	TGFBI	Homo sapiens	10023000	296820000	69129000	339500000	58796000	216130000	75514000	319640000	217640000	40998000	183540000	14922000	224020000	205360000	271190000	11320000	31347000	158890000	4897000	215520000	176640000	10632000	160870000	8595100
sp|Q15848|ADIPO_HUMAN	Adiponectin OS=Homo sapiens OX=9606 GN=ADIPOQ PE=1 SV=1	Q15848	ADIPOQ	Homo sapiens	16142000	167600000	291120000	238410000	38419000	40657000	520420000	16378000	313740000	906700000	30756000	337290000	216970000	30291000	32028000	86376000	566040000	143670000	94971000	10411000	322420000	10093000	249060000	29657000
sp|Q16348|S15A2_HUMAN	Solute carrier family 15 member 2 OS=Homo sapiens OX=9606 GN=SLC15A2 PE=1 SV=2	Q16348	SLC15A2	Homo sapiens	7406400	9659700	7743500	5754500	6245600	4656400	5605900	4858700	10375000	6627700	7225600	3280400	4734100	5406300	6622300	3953700	6280600	6620300	8141300	5205400	2411200	2902700	2862400	6317300
sp|Q16526|CRY1_HUMAN	Cryptochrome-1 OS=Homo sapiens OX=9606 GN=CRY1 PE=1 SV=1	Q16526	CRY1	Homo sapiens	2014400	3589300	3573500	8097200	8355200	3866200	8687300	5386000	5415300	3737200	4699700	5753500	7619900	6667200	8145100	5259200	4704000	8899600	3961300	12054000	7505800	6406500	2663000	6654400
sp|Q16595|FRDA_HUMAN	Frataxin, mitochondrial OS=Homo sapiens OX=9606 GN=FXN PE=1 SV=2	Q16595	FXN	Homo sapiens	37867000	22140000	35388000	32407000	39143000	45395000	42599000	50964000	47411000	22626000	41219000	45826000	45953000	38281000	48836000	52071000	58335000	46083000	43963000	53675000	41384000	43992000	54233000	45137000
sp|Q16610|ECM1_HUMAN	Extracellular matrix protein 1 OS=Homo sapiens OX=9606 GN=ECM1 PE=1 SV=2	Q16610	ECM1	Homo sapiens	20050000	17248000	18118000	18187000	7794600	8347100	10291000	8893600	7018900	10481000	5332600	9547800	9342500	6502600	7412600	9436700	4376100	4652500	2448500	8694100	5698900	2639700	4970900	11789000
sp|Q16665|HIF1A_HUMAN	Hypoxia-inducible factor 1-alpha OS=Homo sapiens OX=9606 GN=HIF1A PE=1 SV=1	Q16665	HIF1A	Homo sapiens	21353000	35287000	15201000	20269000	19715000	22131000	16557000	17726000	14861000	23847000	14435000	9669600	18147000	16889000	16121000	14733000	9955000	16157000	5817600	15500000	21328000	16182000	13942000	17723000
sp|Q16827|PTPRO_HUMAN	Receptor-type tyrosine-protein phosphatase O OS=Homo sapiens OX=9606 GN=PTPRO PE=1 SV=2	Q16827	PTPRO	Homo sapiens	8209400	712760	7339600	3156400	1272700	8144200	1090000	9101300	9085100	2157200	832130	6929600	6566600	2651100	1184300	1937500	1929500	6312900	883650	1011100	1080000	528580	2236200	1749900
sp|Q16880|CGT_HUMAN	2-hydroxyacylsphingosine 1-beta-galactosyltransferase OS=Homo sapiens OX=9606 GN=UGT8 PE=1 SV=2	Q16880	UGT8	Homo sapiens	33259000	41472000	28599000	32227000	32448000	29175000	25433000	27960000	29417000	31376000	24366000	17736000	28368000	28622000	25502000	20057000	21411000	25308000	8966600	21034000	25412000	28501000	22893000	29015000
sp|Q27J81|INF2_HUMAN	Inverted formin-2 OS=Homo sapiens OX=9606 GN=INF2 PE=1 SV=2	Q27J81	INF2	Homo sapiens	96349000	60870000	53674000	83630000	76595000	73734000	75566000	83292000	61519000	53791000	47141000	59184000	67685000	64576000	68637000	80046000	54826000	56437000	45242000	59181000	50074000	36656000	37129000	30782000
sp|Q2M3C7|SPKAP_HUMAN	A-kinase anchor protein SPHKAP OS=Homo sapiens OX=9606 GN=SPHKAP PE=1 SV=1	Q2M3C7	SPHKAP	Homo sapiens	36708000	12042000	12718000	18582000	29859000	24552000	27624000	35954000	41205000	13425000	10420000	19841000	23108000	20691000	33391000	35000000	13998000	31722000	11064000	15729000	25882000	22288000	20107000	23122000
sp|Q3MIT2|PUS10_HUMAN	tRNA pseudouridine synthase Pus10 OS=Homo sapiens OX=9606 GN=PUS10 PE=1 SV=1	Q3MIT2	PUS10	Homo sapiens	95427000	38978000	39483000	42456000	55377000	80926000	88569000	64035000	82038000	36447000	36026000	45942000	50897000	70405000	84006000	51350000	91858000	58985000	36767000	67137000	55891000	30231000	53862000	24149000
sp|Q3SY00|T10IP_HUMAN	Testis-specific protein 10-interacting protein OS=Homo sapiens OX=9606 GN=TSGA10IP PE=1 SV=2	Q3SY00	TSGA10IP	Homo sapiens	38200000	142530000	41600000	36379000	32835000	34939000	60642000	31485000	32730000	65372000	43342000	27103000	37466000	29769000	56830000	30632000	57300000	27762000	24976000	30068000	28010000	21660000	30430000	43834000
sp|Q4KWH8|PLCH1_HUMAN	1-phosphatidylinositol 4,5-bisphosphate phosphodiesterase eta-1 OS=Homo sapiens OX=9606 GN=PLCH1 PE=1 SV=1	Q4KWH8	PLCH1	Homo sapiens	16271000	1719000	1544600	2231300	8998200	7058300	3527200	9522500	12937000	5735100	1128700	2359100	1665700	5678800	3279200	5501600	3840600	7010700	1818800	3220900	1844200	1070700	2158600	2317400
sp|Q5FVE4|ACBG2_HUMAN	Long-chain-fatty-acid--CoA ligase ACSBG2 OS=Homo sapiens OX=9606 GN=ACSBG2 PE=1 SV=2	Q5FVE4	ACSBG2	Homo sapiens	11570000	975350	266640	1484100	7939000	2054700	8737000	6785000	8457800	733860	603540	4570200	5904900	881520	7839400	466600	8206300	441690	600210	4511900	230670	3966100	446950	644200
sp|Q5JRA6|TGO1_HUMAN	Transport and Golgi organization protein 1 homolog OS=Homo sapiens OX=9606 GN=MIA3 PE=1 SV=1	Q5JRA6	MIA3	Homo sapiens	2491200	14297000	10130000	10004000	45681000	6919600	19093000	24329000	8878000	13866000	10180000	8609200	50745000	3291900	27657000	14752000	28741000	2061800	14065000	28370000	25354000	12452000	5696000	28767000
sp|Q5JUK3|KCNT1_HUMAN	Potassium channel subfamily T member 1 OS=Homo sapiens OX=9606 GN=KCNT1 PE=1 SV=2	Q5JUK3	KCNT1	Homo sapiens	438840	1313600	911740	1435900	696810	641440	2028700	1430600	706410	3841500	1021100	3906700	964660	1049100	1317600	292460	1685300	3140000	757040	3710500	11038000	471570	6619300	2934800
sp|Q5JVF3|PCID2_HUMAN	PCI domain-containing protein 2 OS=Homo sapiens OX=9606 GN=PCID2 PE=1 SV=2	Q5JVF3	PCID2	Homo sapiens	12911000	12090000	16099000	19586000	9617200	10544000	16154000	6935900	10302000	6628600	15878000	1453100	14627000	8757700	14610000	16868000	6574600	13947000	6890500	18961000	8825100	1343600	9811200	8156500
sp|Q5SWA1|PR15B_HUMAN	Protein phosphatase 1 regulatory subunit 15B OS=Homo sapiens OX=9606 GN=PPP1R15B PE=1 SV=2	Q5SWA1	PPP1R15B	Homo sapiens	10904000	4925500	8079700	6140100	1937000	8063800	8968800	10903000	10298000	5064700	8274700	5260700	8654200	1370400	8076000	9027300	1696700	6629700	1878100	1836700	2030600	1337700	7377100	8116400
sp|Q5T7W0|ZN618_HUMAN	Zinc finger protein 618 OS=Homo sapiens OX=9606 GN=ZNF618 PE=1 SV=1	Q5T7W0	ZNF618	Homo sapiens	2189600000	1116500000	1297500000	1189600000	338980000	1355700000	2756800000	386000000	1303000000	4033000000	1191500000	1129900000	1043500000	1323100000	1258200000	461290000	1750300000	690750000	821800000	542750000	1518500000	308280000	1607800000	3289700000
sp|Q5TB80|CE162_HUMAN	Centrosomal protein of 162 kDa OS=Homo sapiens OX=9606 GN=CEP162 PE=1 SV=2	Q5TB80	CEP162	Homo sapiens	18954000	18039000	15730000	13769000	15299000	13782000	10593000	12597000	8759400	7130900	15406000	9743000	12194000	7344700	13840000	13497000	10373000	16250000	10642000	10875000	13541000	8513200	9239800	7995900
sp|Q5TBA9|FRY_HUMAN	Protein furry homolog OS=Homo sapiens OX=9606 GN=FRY PE=1 SV=1	Q5TBA9	FRY	Homo sapiens	23098000	17191000	1680900	2973800	26686000	1892200	27700000	18533000	18112000	14582000	20331000	255300	23394000	17179000	28054000	27480000	16233000	15525000	11805000	410820	12314000	7589800	9011500	10341000
sp|Q5TGY3|AHDC1_HUMAN	Transcription factor Gibbin OS=Homo sapiens OX=9606 GN=AHDC1 PE=1 SV=1	Q5TGY3	AHDC1	Homo sapiens	42440000	58551000	40342000	51268000	44366000	27230000	43640000	48015000	46947000	26059000	30410000	14774000	40262000	26297000	17624000	37444000	40233000	23572000	24651000	18115000	10964000	21568000	25824000	23620000
sp|Q5UIP0|RIF1_HUMAN	Telomere-associated protein RIF1 OS=Homo sapiens OX=9606 GN=RIF1 PE=1 SV=2	Q5UIP0	RIF1	Homo sapiens	914920	1259900	1201700	3540500	1055700	2663100	3515200	2482300	317580	1790000	2242300	1553800	1453600	2606400	3017100	2977700	598850	2220900	2316800	1051100	1015500	1278800	2873400	1036300
sp|Q5VST9|OBSCN_HUMAN	Obscurin OS=Homo sapiens OX=9606 GN=OBSCN PE=1 SV=4	Q5VST9	OBSCN	Homo sapiens	323650000	192240000	167460000	200880000	222240000	170860000	132430000	149980000	175630000	109370000	134240000	80201000	139590000	165510000	100000000	116670000	85626000	93063000	50126000	157710000	77248000	47258000	81414000	104010000
sp|Q5VT06|CE350_HUMAN	Centrosome-associated protein 350 OS=Homo sapiens OX=9606 GN=CEP350 PE=1 SV=1	Q5VT06	CEP350	Homo sapiens	1498700	302290000	24416000	8446700	30714000	8727500	2342500	1281700	1583400	265800000	232950000	6056300	303800000	1963500	1426700	3806100	273440000	4740800	45023000	4017200	11370000	2101000	10429000	2557900
sp|Q5VVX9|UBE2U_HUMAN	Ubiquitin-conjugating enzyme E2 U OS=Homo sapiens OX=9606 GN=UBE2U PE=1 SV=1	Q5VVX9	UBE2U	Homo sapiens	15431000	17908000	11748000	15211000	22671000	8039900	8022300	16866000	10344000	3905100	10741000	3626800	16301000	11546000	12401000	18272000	6641600	8299800	411830	4761300	4501400	9812000	4585900	3256900
sp|Q5VZY2|PLPP4_HUMAN	Phospholipid phosphatase 4 OS=Homo sapiens OX=9606 GN=PLPP4 PE=1 SV=2	Q5VZY2	PLPP4	Homo sapiens	9171000	1717400	1132700	433880	2075700	2388300	3566300	7096200	704380	3700600	1028900	1477600	1625600	1000200	1660700	2466100	985160	1097300	3588000	1253800	1999000	7452800	1243800	2184000
sp|Q5XKE5|K2C79_HUMAN	Keratin, type II cytoskeletal 79 OS=Homo sapiens OX=9606 GN=KRT79 PE=1 SV=2	Q5XKE5	KRT79	Homo sapiens	3716900	34192000	2258500	20678000	21925000	12825000	2148300	2316600	3526600	10213000	2312100	16099000	24762000	607580	19084000	13639000	3630200	22813000	4446100	2742200	11966000	13143000	2929100	1510900
sp|Q60I27|AL2CL_HUMAN	ALS2 C-terminal-like protein OS=Homo sapiens OX=9606 GN=ALS2CL PE=1 SV=1	Q60I27	ALS2CL	Homo sapiens	40980000	5064800	57656000	65841000	73859000	55790000	58263000	81785000	38562000	30058000	64067000	46435000	68842000	50823000	67168000	76031000	527050	60566000	31381000	84545000	19755000	481440	40909000	32453000
sp|Q63HK5|TSH3_HUMAN	Teashirt homolog 3 OS=Homo sapiens OX=9606 GN=TSHZ3 PE=1 SV=2	Q63HK5	TSHZ3	Homo sapiens	8675300	194100	5842700	12057000	692710	208910	552750	330570	49095	138880	415220	270940	9159900	556770	317980	23191000	33537	24496	7573500	205180	130630	142550	906480	79592
sp|Q63HN8|RN213_HUMAN	E3 ubiquitin-protein ligase RNF213 OS=Homo sapiens OX=9606 GN=RNF213 PE=1 SV=3	Q63HN8	RNF213	Homo sapiens	35825000	20759000	15736000	14224000	75071000	26616000	30570000	61393000	19764000	24641000	52680000	42471000	10042000	22660000	24343000	22108000	15950000	33877000	39408000	12916000	10346000	16259000	38490000	42261000
sp|Q641Q2|WAC2A_HUMAN / sp|Q9Y4E1|WAC2C_HUMAN	WASH complex subunit 2A OS=Homo sapiens OX=9606 GN=WASHC2A PE=1 SV=3	Q641Q2 / Q9Y4E1	WASHC2A / WASHC2C	Homo sapiens	20971000	4828400	9769200	11191000	11720000	12705000	11136000	9254300	25367000	4395800	9738600	16015000	13901000	9371500	10815000	11081000	15894000	10576000	10748000	3081600	7544100	4338400	16644000	7680700
sp|Q676U5|A16L1_HUMAN	Autophagy-related protein 16-1 OS=Homo sapiens OX=9606 GN=ATG16L1 PE=1 SV=2	Q676U5	ATG16L1	Homo sapiens	2299100	5694900	2260300	20818000	1702600	27252000	1087600	552800	1647100	4532900	1417300	16155000	8720400	3485000	916650	14392000	1778500	16876000	124570000	10706000	44807000	5701100	32362000	3430700
sp|Q68CZ1|FTM_HUMAN	Protein fantom OS=Homo sapiens OX=9606 GN=RPGRIP1L PE=1 SV=2	Q68CZ1	RPGRIP1L	Homo sapiens	7068300	60933000	48376000	42622000	48952000	44178000	45536000	52180000	39876000	30521000	50629000	28906000	48628000	38747000	43444000	43516000	36247000	39294000	27540000	38853000	34063000	29286000	5451200	30827000
sp|Q6JEL2|KLH10_HUMAN	Kelch-like protein 10 OS=Homo sapiens OX=9606 GN=KLHL10 PE=1 SV=1	Q6JEL2	KLHL10	Homo sapiens	454040	6879200	3257800	17413000	22146000	26108000	4973200	1130300	921810	17329000	16338000	16175000	9236500	1943700	15446000	20254000	955270	5386200	220530000	13426000	74370000	19392000	60784000	11279000
sp|Q6N021|TET2_HUMAN	Methylcytosine dioxygenase TET2 OS=Homo sapiens OX=9606 GN=TET2 PE=1 SV=3	Q6N021	TET2	Homo sapiens	5315000	5496000	244010	203300	191700	236490	2883000000	2921800000	2290700000	114070	138270	1301700000	239680	162610	138140	156580	2113600000	128170	64485	1865100000	3173600	2303300000	453690	2401300000
sp|Q6P0N0|M18BP_HUMAN	Mis18-binding protein 1 OS=Homo sapiens OX=9606 GN=MIS18BP1 PE=1 SV=1	Q6P0N0	MIS18BP1	Homo sapiens	4169100	15158000	15726000	20262000	24097000	16539000	18213000	3369400	14889000	10051000	12834000	7336100	19631000	20605000	18430000	4462600	10222000	12415000	18529000	11904000	8991800	8288800	10657000	9088800
sp|Q6P4R8|NFRKB_HUMAN	Nuclear factor related to kappa-B-binding protein OS=Homo sapiens OX=9606 GN=NFRKB PE=1 SV=2	Q6P4R8	NFRKB	Homo sapiens	127860000	13060000	10414000	8496300	9204100	154090000	130550000	5776100	5278400	176210000	135470000	5195700	157490000	154830000	132920000	126950000	3423200	2759200	2608500	9646900	239610000	54762000	142430000	190710000
sp|Q6PIF6|MYO7B_HUMAN	Unconventional myosin-VIIb OS=Homo sapiens OX=9606 GN=MYO7B PE=1 SV=2	Q6PIF6	MYO7B	Homo sapiens	40274000	33168000	35087000	17975000	32656000	35335000	44777000	35535000	39014000	16308000	33892000	15437000	31048000	22376000	11144000	28541000	36231000	29349000	11917000	35970000	8841700	37724000	38326000	20086000
sp|Q6PJF5|RHDF2_HUMAN	Inactive rhomboid protein 2 OS=Homo sapiens OX=9606 GN=RHBDF2 PE=1 SV=2	Q6PJF5	RHBDF2	Homo sapiens	19716000	255100000	377020000	284980000	238630000	340080000	142470000	265960000	344650000	140500000	266260000	298680000	174270000	231810000	144400000	287730000	227810000	255710000	229000000	220350000	165140000	9609300	274220000	99095000
sp|Q6PL18|ATAD2_HUMAN	ATPase family AAA domain-containing protein 2 OS=Homo sapiens OX=9606 GN=ATAD2 PE=1 SV=1	Q6PL18	ATAD2	Homo sapiens	34083000	8421100	11289000	39061000	11775000	25695000	24613000	20144000	35675000	7738300	11374000	12413000	9939600	18209000	23489000	21996000	27675000	15651000	11119000	15944000	22282000	19196000	25148000	20414000
sp|Q6SA08|TSSK4_HUMAN	Testis-specific serine/threonine-protein kinase 4 OS=Homo sapiens OX=9606 GN=TSSK4 PE=1 SV=1	Q6SA08	TSSK4	Homo sapiens	134770	1596400	398390	2779700	4188100	4276500	732010	166850	3460700	3708200	323940	2086500	1715100	212460	3144700	2335100	35849	2897600	20210000	1519100	8093100	2121900	5952500	1824000
sp|Q6V0I7|FAT4_HUMAN	Protocadherin Fat 4 OS=Homo sapiens OX=9606 GN=FAT4 PE=1 SV=2	Q6V0I7	FAT4	Homo sapiens	4064200	180460	3601700	1679600	5608200	5702200	2937400	4099000	2701000	3618700	1207600	837820	1441400	1245100	3872300	3010300	170950	852940	1169900	1154000	3629300	4296600	3889200	3645600
sp|Q6ZV73|FGD6_HUMAN	FYVE, RhoGEF and PH domain-containing protein 6 OS=Homo sapiens OX=9606 GN=FGD6 PE=1 SV=2	Q6ZV73	FGD6	Homo sapiens	24463000	5956900	23991000	16590000	21830000	27260000	19726000	6128700	19831000	4391100	19583000	14279000	11245000	19402000	16242000	9514800	16239000	20121000	13841000	5058900	6541900	7417900	15206000	8180700
sp|Q6ZVM7|TM1L2_HUMAN	TOM1-like protein 2 OS=Homo sapiens OX=9606 GN=TOM1L2 PE=1 SV=1	Q6ZVM7	TOM1L2	Homo sapiens	9752400	120210000	88448000	80123000	3867900	2310700	2912600	1951800	1870500	341530000	4140900	1061500	2597800	2105500	2311200	3319500	1679000	3556000	716530000	3183800	11605000	1095400	2888000	2262900
sp|Q75T13|PGAP1_HUMAN	GPI inositol-deacylase OS=Homo sapiens OX=9606 GN=PGAP1 PE=1 SV=1	Q75T13	PGAP1	Homo sapiens	956360	764040	579130	1284600	973800	824480	875280	1048600	487760	695460	555390	637520	703190	476900	944270	1019400	613140	528150	155320	334260	497590	378590	376920	385620
sp|Q76N89|HECW1_HUMAN	E3 ubiquitin-protein ligase HECW1 OS=Homo sapiens OX=9606 GN=HECW1 PE=1 SV=3	Q76N89	HECW1	Homo sapiens	9270100	5201400	1191200	7486000	1130500	12194000	8066300	7958800	1067500	176700	708200	9159800	4560500	630170	5098900	5865700	366510	10961000	22127000	5964500	16104000	5670000	13694000	3181700
sp|Q7L2Z9|CENPQ_HUMAN	Centromere protein Q OS=Homo sapiens OX=9606 GN=CENPQ PE=1 SV=1	Q7L2Z9	CENPQ	Homo sapiens	527730	11020000	10020000	1591500	2052300	1515200	1436200	3114900	1747200	2987500	2494000	4801400	12702000	12271000	12396000	3988500	878300	4409900	793350	4788200	2184200	1117900	10303000	11231000
sp|Q7L5D6|GET4_HUMAN	Golgi to ER traffic protein 4 homolog OS=Homo sapiens OX=9606 GN=GET4 PE=1 SV=1	Q7L5D6	GET4	Homo sapiens	7252.8	174150000	23534000	119360000	61113000	135590000	96905000	129380000	113590000	94309000	114910000	27853000	137210000	130860000	34216000	12318000	77898000	149380000	51058000	231100000	160450000	139330000	109840000	122980000
sp|Q7Z401|MYCPP_HUMAN	C-myc promoter-binding protein OS=Homo sapiens OX=9606 GN=DENND4A PE=1 SV=2	Q7Z401	DENND4A	Homo sapiens	6860200	2421500	3177000	5281700	4497100	5416300	9850600	3584500	7626800	12968000	6174900	10122000	5215300	4700300	6282700	5790900	2908100	5163100	7463000	5671900	5877700	3073100	7268800	5716500
sp|Q7Z407|CSMD3_HUMAN	CUB and sushi domain-containing protein 3 OS=Homo sapiens OX=9606 GN=CSMD3 PE=1 SV=3	Q7Z407	CSMD3	Homo sapiens	1196700	849880	417330	834730	841170	636290	529790	1112100	552050	570200	817690	436950	546640	851140	414360	752280	472920	891470	223610	690200	8242700	733710	357320	455050
sp|Q7Z429|LFG1_HUMAN	Protein lifeguard 1 OS=Homo sapiens OX=9606 GN=GRINA PE=1 SV=1	Q7Z429	GRINA	Homo sapiens	119860	779030	741880	1667100	645330	2351700	1316900	365570	845990	681450	1996600	1400900	728010	657350	1685600	1353500	183400	640410	9064300	585120	3438100	717790	693960	585190
sp|Q7Z494|NPHP3_HUMAN	Nephrocystin-3 OS=Homo sapiens OX=9606 GN=NPHP3 PE=1 SV=1	Q7Z494	NPHP3	Homo sapiens	15827000	48622000	23639000	62843000	74774000	60755000	9794000	64423000	63365000	43134000	22555000	40085000	68215000	55637000	65051000	29244000	13947000	60218000	14246000	46225000	11665000	39664000	63944000	45787000
sp|Q7Z5K2|WAPL_HUMAN	Wings apart-like protein homolog OS=Homo sapiens OX=9606 GN=WAPL PE=1 SV=1	Q7Z5K2	WAPL	Homo sapiens	22211000	14333000	14318000	21398000	17080000	18939000	16557000	17019000	20355000	11835000	13334000	15940000	16760000	17717000	16596000	14727000	20347000	16974000	16567000	19347000	12671000	14509000	21066000	14267000
sp|Q7Z5P9|MUC19_HUMAN	Mucin-19 OS=Homo sapiens OX=9606 GN=MUC19 PE=1 SV=3	Q7Z5P9	MUC19	Homo sapiens	325460000	1180900	249850000	297410000	805720	300340000	1749600	313970000	360890000	149590000	252110000	331420000	740690	1146400	1109600	315070000	291420000	309820000	252410000	236200000	766190	97207000	330610000	524450
sp|Q7Z5Q1|CPEB2_HUMAN	Cytoplasmic polyadenylation element-binding protein 2 OS=Homo sapiens OX=9606 GN=CPEB2 PE=1 SV=3	Q7Z5Q1	CPEB2	Homo sapiens	73873000	36785000	77695000	46608000	143070000	132020000	23379000	59620000	70091000	37708000	67006000	59628000	168540000	80120000	26685000	50179000	71155000	111620000	91131000	90938000	75898000	18272000	134930000	70912000
sp|Q7Z6K1|THAP5_HUMAN	THAP domain-containing protein 5 OS=Homo sapiens OX=9606 GN=THAP5 PE=1 SV=2	Q7Z6K1	THAP5	Homo sapiens	16728000	19376000	15487000	15061000	14390000	11485000	9846000	10350000	14391000	10981000	10479000	9289700	9632600	10711000	9327200	8111400	9636100	8384100	3055700	7986000	5867800	8594900	6906800	7303000
sp|Q86SQ0|PHLB2_HUMAN	Pleckstrin homology-like domain family B member 2 OS=Homo sapiens OX=9606 GN=PHLDB2 PE=1 SV=2	Q86SQ0	PHLDB2	Homo sapiens	28186000	26786000	50277000	37192000	31659000	35135000	22627000	12484000	22127000	15759000	21287000	25856000	14537000	6299900	23518000	16777000	14111000	11099000	21097000	16655000	16418000	259790	7919900	6039300
sp|Q86UK0|ABCAC_HUMAN	Glucosylceramide transporter ABCA12 OS=Homo sapiens OX=9606 GN=ABCA12 PE=1 SV=3	Q86UK0	ABCA12	Homo sapiens	167680000	209750000	203210000	197920000	214140000	206330000	219900000	188950000	194260000	211250000	217600000	170450000	228550000	221990000	235850000	214220000	212140000	211970000	188610000	210090000	226270000	256670000	243360000	237280000
sp|Q86UV5|UBP48_HUMAN	Ubiquitin carboxyl-terminal hydrolase 48 OS=Homo sapiens OX=9606 GN=USP48 PE=1 SV=1	Q86UV5	USP48	Homo sapiens	87353000	873450000	742640000	646130000	794810000	582380000	377040000	626080000	646860000	456000000	678390000	502050000	729900000	440900000	400380000	601770000	116400000	559110000	24029000	554190000	663740000	511770000	537130000	404480000
sp|Q86UZ6|ZBT46_HUMAN	Zinc finger and BTB domain-containing protein 46 OS=Homo sapiens OX=9606 GN=ZBTB46 PE=1 SV=2	Q86UZ6	ZBTB46	Homo sapiens	8565200	10985000	5460200	9340300	11557000	11267000	15933000	9649100	15212000	159760000	13304000	20694000	12486000	14129000	14513000	25612000	15200000	11483000	6822100	11949000	10702000	10528000	12312000	17124000
sp|Q86VF7|NRAP_HUMAN	Nebulin-related-anchoring protein OS=Homo sapiens OX=9606 GN=NRAP PE=1 SV=2	Q86VF7	NRAP	Homo sapiens	32136000	35922000	2867600	2543600	39248000	49704000	37228000	39757000	36815000	20716000	40886000	401960	33047000	35774000	46915000	51242000	289600	3523800	26511000	587600	37441000	424120	34127000	21449000
sp|Q86WI1|PKHL1_HUMAN	Fibrocystin-L OS=Homo sapiens OX=9606 GN=PKHD1L1 PE=1 SV=2	Q86WI1	PKHD1L1	Homo sapiens	9576800	1122200	945830	912470	999310	1419500	728110	755120	805600	2105500	1047400	947220	1080400	651640	476790	647080	768730	627090	5809500	555740	7347000	488050	1553000	514220
sp|Q86XJ0|CAHM3_HUMAN	Calcium homeostasis modulator protein 3 OS=Homo sapiens OX=9606 GN=CALHM3 PE=1 SV=2	Q86XJ0	CALHM3	Homo sapiens	18544000	7016000	16740000	15758000	14140000	9726400	11705000	17492000	10658000	7580400	12293000	6769500	10402000	10596000	9687400	10208000	6779100	8862700	744930	2905800	4463800	6076400	4323800	4585200
sp|Q86YA3|ZGRF1_HUMAN	5'-3' DNA helicase ZGRF1 OS=Homo sapiens OX=9606 GN=ZGRF1 PE=1 SV=3	Q86YA3	ZGRF1	Homo sapiens	16586000	14214000	12608000	20659000	52027000	40715000	11427000	9676600	53914000	13365000	50899000	6338500	47513000	10459000	7575200	37504000	53613000	6774000	41801000	34047000	29731000	7603000	29511000	8454800
sp|Q86YF9|DZIP1_HUMAN	Cilium assembly protein DZIP1 OS=Homo sapiens OX=9606 GN=DZIP1 PE=1 SV=1	Q86YF9	DZIP1	Homo sapiens	2505600000	3047100000	2962500000	2905900000	3005500000	2933800000	2542600000	2723500000	3012800000	2703500000	2865300000	2925700000	2713100000	2922300000	2774300000	2513100000	2878100000	2704600000	1828200000	2670500000	2386100000	2371500000	2389800000	2515700000
sp|Q86YM7|HOME1_HUMAN	Homer protein homolog 1 OS=Homo sapiens OX=9606 GN=HOMER1 PE=1 SV=2	Q86YM7	HOMER1	Homo sapiens	27211000	24790000	22561000	33180000	69917000	31442000	16718000	34729000	16608000	381550000	21716000	66732000	30915000	27622000	22004000	36087000	11020000	19917000	72182000	20884000	14628000	10361000	13138000	268700000
sp|Q8IU80|TMPS6_HUMAN	Transmembrane protease serine 6 OS=Homo sapiens OX=9606 GN=TMPRSS6 PE=1 SV=3	Q8IU80	TMPRSS6	Homo sapiens	581120	1029700	1095800	563630	15516000	753440	190080	891810	480450	1734200	1676900	2594800	692320	1630300	506450	3282700	3740300	2411100	2367600	327360	487420	182950	3709300	1160200
sp|Q8IUC4|RHPN2_HUMAN	Rhophilin-2 OS=Homo sapiens OX=9606 GN=RHPN2 PE=1 SV=1	Q8IUC4	RHPN2	Homo sapiens	19361000	1121000	20298000	950740	1803400	1671300	1681300	2364700	1425400	591370	1279700	1278500	1293500	18233000	1346400	1200300	22088000	1642300	914500	887380	634700	97845	2221900	1339600
sp|Q8IVF2|AHNK2_HUMAN	Protein AHNAK2 OS=Homo sapiens OX=9606 GN=AHNAK2 PE=1 SV=2	Q8IVF2	AHNAK2	Homo sapiens	167880000	215550000	273940000	275260000	200450000	287990000	269430000	205160000	214010000	200460000	278670000	166700000	314840000	259940000	277820000	192730000	206660000	232370000	133120000	211260000	180810000	275970	203800000	169410000
sp|Q8IVF7|FMNL3_HUMAN	Formin-like protein 3 OS=Homo sapiens OX=9606 GN=FMNL3 PE=1 SV=3	Q8IVF7	FMNL3	Homo sapiens	35679000	68098000	24221000	36744000	33867000	29737000	30510000	28850000	21346000	418170000	21033000	23313000	25355000	25241000	27905000	27702000	16961000	21529000	15321000	20470000	18374000	13702000	12205000	14518000
sp|Q8IWU2|LMTK2_HUMAN	Serine/threonine-protein kinase LMTK2 OS=Homo sapiens OX=9606 GN=LMTK2 PE=1 SV=2	Q8IWU2	LMTK2	Homo sapiens	17995000	31850000	12091000	10007000	10025000	9092400	21468000	20905000	8828700	295410000	10916000	6144600	18568000	19846000	9315300	17274000	17869000	17138000	5095000	7311300	6905400	5740000	6849000	9844300
sp|Q8IX12|CCAR1_HUMAN	Cell division cycle and apoptosis regulator protein 1 OS=Homo sapiens OX=9606 GN=CCAR1 PE=1 SV=2	Q8IX12	CCAR1	Homo sapiens	2821900	3414600	523150	6331900	7322700	3433100	5008700	4906600	1334500	3181900	539780	3297400	3774200	4476200	4314300	3794900	2398400	716620	37069000	572670	15682000	2115100	2090100	1958800
sp|Q8IYE1|CCD13_HUMAN	Coiled-coil domain-containing protein 13 OS=Homo sapiens OX=9606 GN=CCDC13 PE=1 SV=2	Q8IYE1	CCDC13	Homo sapiens	22906000	11980000	27770000	31748000	25532000	28068000	25511000	24286000	14131000	11080000	30745000	33883000	23095000	14898000	30619000	27165000	17365000	23789000	47761000	13909000	31614000	6149100	17956000	9274300
sp|Q8IYH5|ZZZ3_HUMAN	ZZ-type zinc finger-containing protein 3 OS=Homo sapiens OX=9606 GN=ZZZ3 PE=1 SV=1	Q8IYH5	ZZZ3	Homo sapiens	5310300	3109800	3500900	3198700	3702600	4629900	6067100	3759100	3844000	6836700	3636600	2671400	3498600	3991800	2929600	3183000	3383800	2871800	1734200	3672400	2394300	714090	2486500	5101400
sp|Q8IYX8|CE57L_HUMAN	Centrosomal protein CEP57L1 OS=Homo sapiens OX=9606 GN=CEP57L1 PE=1 SV=1	Q8IYX8	CEP57L1	Homo sapiens	6034600	7567300	6475100	6681000	5462700	5522700	6387300	4552800	4104100	4588000	5008000	3582800	4712900	2987600	4865100	3816200	4316100	3163500	6645500	3217300	3913900	3776900	3259700	3577600
sp|Q8IZD9|DOCK3_HUMAN	Dedicator of cytokinesis protein 3 OS=Homo sapiens OX=9606 GN=DOCK3 PE=1 SV=1	Q8IZD9	DOCK3	Homo sapiens	2184000	531650	985730	136840	93944	686070	2136000	380150	511540	1963400	390250	128680	567230	527430	775760	17318	857080	85489	53376	150720	583950	209430	401770	3812100
sp|Q8N135|LGI4_HUMAN	Leucine-rich repeat LGI family member 4 OS=Homo sapiens OX=9606 GN=LGI4 PE=1 SV=1	Q8N135	LGI4	Homo sapiens	56131000	58009000	60221000	20742000	21027000	26559000	72992000	21547000	588570000	109140000	42427000	529490000	44062000	141560000	78425000	411630000	135790000	167760000	68131000	132020000	73202000	134790000	107380000	316210000
sp|Q8N2K0|ABD12_HUMAN	Lysophosphatidylserine lipase ABHD12 OS=Homo sapiens OX=9606 GN=ABHD12 PE=1 SV=2	Q8N2K0	ABHD12	Homo sapiens	3073700	3686400	15935000	16511000	8395100	14642000	16382000	13045000	12423000	10071000	13378000	5379800	11457000	12715000	19227000	15816000	5269800	9721900	6054200	5548500	6623100	2821400	5019300	7863500
sp|Q8N3C0|ASCC3_HUMAN	Activating signal cointegrator 1 complex subunit 3 OS=Homo sapiens OX=9606 GN=ASCC3 PE=1 SV=3	Q8N3C0	ASCC3	Homo sapiens	12552000	8139800	17849000	6662700	29677000	8914600	14683000	13214000	14833000	12301000	18648000	7267700	23889000	8255800	13527000	10011000	11745000	9992100	8378100	9077600	9330300	26205000	8933200	20939000
sp|Q8N4N8|KIF2B_HUMAN	Kinesin-like protein KIF2B OS=Homo sapiens OX=9606 GN=KIF2B PE=1 SV=3	Q8N4N8	KIF2B	Homo sapiens	23118000	150880000	180090000	194520000	230070000	169790000	182310000	149950000	19351000	78221000	140350000	102540000	171370000	125650000	196290000	193180000	98931000	103910000	93972000	132300000	80061000	66508000	62297000	58112000
sp|Q8N4T8|CBR4_HUMAN	3-oxoacyl-[acyl-carrier-protein] reductase OS=Homo sapiens OX=9606 GN=CBR4 PE=1 SV=3	Q8N4T8	CBR4	Homo sapiens	4977300	917770	895330	876140	3892200	210920	1248500	236610	305920	90363	183720	292670	3019000	724270	606160	203270	488560	125660	169850	4425400	116550	3891600	776300	791220
sp|Q8N594|MPND_HUMAN	MPN domain-containing protein OS=Homo sapiens OX=9606 GN=MPND PE=1 SV=1	Q8N594	MPND	Homo sapiens	1784700	1593500	15433000	14678000	3827100	330620000	216480000	283150000	370080	5032400	300390000	100170000	315720000	324560000	236110000	3967900	5418700	50600000	2174700	32642000	118140000	120210000	225910000	129320
sp|Q8N5A5|ZGPAT_HUMAN	Zinc finger CCCH-type with G patch domain-containing protein OS=Homo sapiens OX=9606 GN=ZGPAT PE=1 SV=3	Q8N5A5	ZGPAT	Homo sapiens	207810	3514100	2857800	8943000	12677000	6977700	10996000	8669700	6383800	5689400	6847200	8716700	12865000	3903300	8090600	6558600	9161600	6032900	5183900	8197100	7654500	4430100	6665900	8018600
sp|Q8N5K1|CISD2_HUMAN	CDGSH iron-sulfur domain-containing protein 2 OS=Homo sapiens OX=9606 GN=CISD2 PE=1 SV=1	Q8N5K1	CISD2	Homo sapiens	14071000	5628000	10735000	7136900	18441000	14563000	22715000	11694000	10874000	3017100	10055000	6678000	16126000	8606300	19194000	10518000	12861000	7382200	9237900	9625100	6356100	8698200	14040000	9898800
sp|Q8N6F7|GCSAM_HUMAN	Germinal center-associated signaling and motility protein OS=Homo sapiens OX=9606 GN=GCSAM PE=1 SV=1	Q8N6F7	GCSAM	Homo sapiens	18867000	68249000	59016000	48620000	57706000	53087000	34342000	58330000	43638000	51267000	52338000	37694000	67292000	50736000	30657000	44469000	45940000	48131000	18921000	41433000	64148000	40264000	47144000	44555000
sp|Q8N6T7|SIR6_HUMAN	NAD-dependent protein deacylase sirtuin-6 OS=Homo sapiens OX=9606 GN=SIRT6 PE=1 SV=2	Q8N6T7	SIRT6	Homo sapiens	110470000	79982000	97005000	75192000	90482000	110710000	101440000	34468000	150840000	100300000	104060000	115020000	112560000	120590000	97508000	154290000	143500000	105050000	77389000	116940000	71069000	192420000	120920000	80443000
sp|Q8N8Q8|COX18_HUMAN	Cytochrome c oxidase assembly protein COX18, mitochondrial OS=Homo sapiens OX=9606 GN=COX18 PE=1 SV=1	Q8N8Q8	COX18	Homo sapiens	38653000	213450000	68361000	315720000	178430000	300010000	232220000	48802000	252070	204330000	65591000	481690	76520000	246850000	66129000	51506000	51530000	189050000	33418000	37993000	38279000	132770000	50234000	176240000
sp|Q8N8S7|ENAH_HUMAN	Protein enabled homolog OS=Homo sapiens OX=9606 GN=ENAH PE=1 SV=2	Q8N8S7	ENAH	Homo sapiens	195400000	239200000	210000000	187510000	175900000	168440000	175050000	151730000	166680000	159030000	161280000	139650000	160620000	143530000	162980000	126480000	138110000	134930000	164440000	141500000	154590000	167500000	157890000	145390000
sp|Q8N9M5|TM102_HUMAN	Transmembrane protein 102 OS=Homo sapiens OX=9606 GN=TMEM102 PE=1 SV=1	Q8N9M5	TMEM102	Homo sapiens	3300900	1168200	503140	2855100	3608600	4834500	1334300	4203900	5193100	3816100	5088800	2053700	654950	8286200	8527000	6231700	4038000	693160	2519000	4398500	3504700	2141500	2599900	2222400
sp|Q8NAX2|KDF1_HUMAN	Keratinocyte differentiation factor 1 OS=Homo sapiens OX=9606 GN=KDF1 PE=1 SV=2	Q8NAX2	KDF1	Homo sapiens	5699400	1793800	2755800	1845400	2201900	1264900	5184300	2123400	2049800	1565000	2704400	710990	926940	1957500	2836300	1219500	2613900	980810	4184000	1025400	507230	1157900	1615000	1198200
sp|Q8NBR6|MINY2_HUMAN	Ubiquitin carboxyl-terminal hydrolase MINDY-2 OS=Homo sapiens OX=9606 GN=MINDY2 PE=1 SV=2	Q8NBR6	MINDY2	Homo sapiens	4156000	5506600	7608000	7312100	8754400	8467300	6017700	7843100	7661500	605870	8061300	8503600	8825700	4936800	6459300	4481300	6594200	5851300	4751500	8839400	7687100	5007800	6257100	7703400
sp|Q8NCM8|DYHC2_HUMAN	Cytoplasmic dynein 2 heavy chain 1 OS=Homo sapiens OX=9606 GN=DYNC2H1 PE=1 SV=4	Q8NCM8	DYNC2H1	Homo sapiens	111310000	1206300	1414600	3055800	2417000	1760800	1650200	1184100	1181900	893640	979430	1751700	81034000	1030300	1285000	1727200	892570	1064000	3607000	1013700	1178500	317530	472620	772630
sp|Q8NE86|MCU_HUMAN	Calcium uniporter protein, mitochondrial OS=Homo sapiens OX=9606 GN=MCU PE=1 SV=1	Q8NE86	MCU	Homo sapiens	2768800	4277000	1403200	6408700	188970	657790	5955700	1109100	345910	2950200	3031600	539360	2991200	4788900	824380	4943600	434740	2381600	572610	624020	2225900	1858200	429780	1806800
sp|Q8NET6|CHSTD_HUMAN	Carbohydrate sulfotransferase 13 OS=Homo sapiens OX=9606 GN=CHST13 PE=1 SV=1	Q8NET6	CHST13	Homo sapiens	19927000	1116000000	922800000	1032300000	1145800000	16746000	640480000	950120000	897530000	861340000	925910000	830080000	1014000000	677690000	24910000	15134000	800460000	761950000	492790000	14223000	978850000	635910000	893890000	758200000
sp|Q8NET8|TRPV3_HUMAN	Transient receptor potential cation channel subfamily V member 3 OS=Homo sapiens OX=9606 GN=TRPV3 PE=1 SV=2	Q8NET8	TRPV3	Homo sapiens	3241300	2843900	1695800	1807500	2653300	63137	1902400	2176700	3150400	2210700	1684800	619230	2872500	2766200	2214100	2002700	2763900	1516000	135380	1906700	1173300	1319200	1665100	1987700
sp|Q8NF91|SYNE1_HUMAN	Nesprin-1 OS=Homo sapiens OX=9606 GN=SYNE1 PE=1 SV=4	Q8NF91	SYNE1	Homo sapiens	6344200	7482400	10087000	8234000	5374800	6357600	5786000	5137400	5803900	4449300	6318500	3497500	5983400	5438900	5723800	5085900	4582100	3749500	1898500	3670200	3366500	4856000	3819900	3270900
sp|Q8NFC6|BD1L1_HUMAN	Biorientation of chromosomes in cell division protein 1-like 1 OS=Homo sapiens OX=9606 GN=BOD1L1 PE=1 SV=2	Q8NFC6	BOD1L1	Homo sapiens	23976000	3639300	11308000	6999900	5740600	15243000	10029000	19450000	16192000	5054900	9495400	5868400	5243500	11577000	6909200	17726000	10008000	11180000	6292700	7298900	7944500	11338000	21268000	9908800
sp|Q8NFU0|BEST4_HUMAN	Bestrophin-4 OS=Homo sapiens OX=9606 GN=BEST4 PE=1 SV=1	Q8NFU0	BEST4	Homo sapiens	10254000000	13391000000	12514000000	6112400	10528000000	8803200000	10501000000	9056300000	9183000000	9433000000	10758000000	6832100000	9941200000	8903100000	9507100000	7732700000	9092600000	7693500000	6854600000	7060800000	7894000000	6251000000	6407500000	6739300000
sp|Q8NFU5|IPMK_HUMAN	Inositol polyphosphate multikinase OS=Homo sapiens OX=9606 GN=IPMK PE=1 SV=1	Q8NFU5	IPMK	Homo sapiens	4960800	5050000	3886400	9428100	6310400	4344100	4860000	7523600	5661700	5234300	2721600	4078800	4900200	5552000	4467100	6043300	4046000	3887600	776880	17721000	23476000	5355700	2925500	3493900
sp|Q8NFW9|MYRIP_HUMAN	Rab effector MyRIP OS=Homo sapiens OX=9606 GN=MYRIP PE=1 SV=2	Q8NFW9	MYRIP	Homo sapiens	190600	117400	209630	102350	135520	59159	56245	120300	579310	86535	95400	143670	243500	171340	103880	131290	86536	311570	52161	149070	66901	41131	844810	32729
sp|Q8NG11|TSN14_HUMAN	Tetraspanin-14 OS=Homo sapiens OX=9606 GN=TSPAN14 PE=1 SV=1	Q8NG11	TSPAN14	Homo sapiens	30511000	27163000	22762000	20372000	20010000	19082000	22006000	14748000	12449000	18312000	20768000	10754000	18095000	13392000	16852000	13402000	13654000	11244000	8030600	13359000	14326000	6985500	11828000	16413000
sp|Q8NHQ9|DDX55_HUMAN	ATP-dependent RNA helicase DDX55 OS=Homo sapiens OX=9606 GN=DDX55 PE=1 SV=3	Q8NHQ9	DDX55	Homo sapiens	185260000	134890000	111470000	87024000	93172000	71575000	82676000	75320000	74091000	87526000	84466000	40758000	71837000	65907000	69220000	49001000	72856000	40484000	31870000	36716000	49628000	44746000	41593000	55266000
sp|Q8NHU6|TDRD7_HUMAN	Tudor domain-containing protein 7 OS=Homo sapiens OX=9606 GN=TDRD7 PE=1 SV=2	Q8NHU6	TDRD7	Homo sapiens	885940000	319500000	467080000	369580000	298010000	442490000	210820000	349690000	443580000	162770000	327320000	371360000	224760000	298590000	193220000	356390000	302800000	318000000	299940000	273360000	220680000	145500000	371400000	169400000
sp|Q8TAM2|TTC8_HUMAN	Tetratricopeptide repeat protein 8 OS=Homo sapiens OX=9606 GN=TTC8 PE=1 SV=2	Q8TAM2	TTC8	Homo sapiens	46738000	26090000	43960000	35798000	34799000	45173000	24082000	52055000	56651000	19021000	52033000	38807000	40613000	52793000	35085000	55809000	43792000	57562000	47679000	46269000	37083000	33156000	60471000	21444000
sp|Q8TDV0|GP151_HUMAN	G-protein coupled receptor 151 OS=Homo sapiens OX=9606 GN=GPR151 PE=1 SV=1	Q8TDV0	GPR151	Homo sapiens	6850600	4850300	738370	7208900	7230300	2537200	1152200	7787300	4764300	2423000	24019000	6818800	6724300	7397200	731090	8457300	2634400	4318900	932090	18241000	4934400	2031200	823300	1284100
sp|Q8TE99|PXYP1_HUMAN	2-phosphoxylose phosphatase 1 OS=Homo sapiens OX=9606 GN=PXYLP1 PE=1 SV=1	Q8TE99	PXYLP1	Homo sapiens	78963000	58561000	66798000	51224000	45180000	40005000	45593000	41284000	43913000	40504000	46412000	38488000	40409000	37920000	37126000	34203000	31180000	27022000	35421000	37297000	31119000	27944000	27110000	35895000
sp|Q8TF05|PP4R1_HUMAN	Serine/threonine-protein phosphatase 4 regulatory subunit 1 OS=Homo sapiens OX=9606 GN=PPP4R1 PE=1 SV=1	Q8TF05	PPP4R1	Homo sapiens	4656900	21761000	595070	3209900	1697200	1568500	24349000	1965800	11791000	1124300	14835000	1635600	22348000	8846500	844010	1319800	8308900	21130000	15905000	21568000	904740	18559000	18762000	1039700
sp|Q8TF72|SHRM3_HUMAN	Protein Shroom3 OS=Homo sapiens OX=9606 GN=SHROOM3 PE=1 SV=2	Q8TF72	SHROOM3	Homo sapiens	11396000	7668900	8599600	10436000	7250400	8246200	10113000	10754000	11396000	7764900	7136500	6629100	7147000	9802500	9631400	10597000	8894200	11882000	3886300	7864700	6315500	9262100	9193200	7898400
sp|Q8WTV1|THAP3_HUMAN	THAP domain-containing protein 3 OS=Homo sapiens OX=9606 GN=THAP3 PE=1 SV=1	Q8WTV1	THAP3	Homo sapiens	2960300	2085900	2542200	2151300	2459600	2644300	2610900	2004900	2092400	1972800	2703400	1690200	721410	476270	6929600	1840100	1238800	1709700	942410	1870700	1456400	1082900	463550	985160
sp|Q8WUI4|HDAC7_HUMAN	Histone deacetylase 7 OS=Homo sapiens OX=9606 GN=HDAC7 PE=1 SV=2	Q8WUI4	HDAC7	Homo sapiens	147180	1281800	2016300	3048000	169270000	4597300	1119900	678300	124660000	17283000	858920	2028100	1331200	623760	1203400	1810100	150040000	3642000	16597000	4036300	11153000	2594100	6827200	2366900
sp|Q8WUM0|NU133_HUMAN	Nuclear pore complex protein Nup133 OS=Homo sapiens OX=9606 GN=NUP133 PE=1 SV=2	Q8WUM0	NUP133	Homo sapiens	1626500	736070	1364000	1122400	2834600	704490	3347800	1208800	371520	2977400	1083900	2054300	3331500	1058000	2229600	967790	3399500	614640	7325800	338530	1021900	2046300	264420	2664600
sp|Q8WWN8|ARAP3_HUMAN	Arf-GAP with Rho-GAP domain, ANK repeat and PH domain-containing protein 3 OS=Homo sapiens OX=9606 GN=ARAP3 PE=1 SV=1	Q8WWN8	ARAP3	Homo sapiens	10121000	19648000	11664000	5868900	3189900	5712600	13972000	13235000	6596800	15792000	8820400	8215300	7817600	6308000	9152000	10076000	15817000	3238000	1904200	9310000	6153300	7708400	8103300	8954700
sp|Q8WX92|NELFB_HUMAN	Negative elongation factor B OS=Homo sapiens OX=9606 GN=NELFB PE=1 SV=1	Q8WX92	NELFB	Homo sapiens	6619100	25520000	24675000	23305000	29053000	24876000	28195000	26682000	24417000	102180000	31507000	17794000	27525000	22238000	23943000	8162100	24351000	19873000	13452000	17559000	18349000	18002000	16033000	10365000
sp|Q8WXF7|ATLA1_HUMAN	Atlastin-1 OS=Homo sapiens OX=9606 GN=ATL1 PE=1 SV=1	Q8WXF7	ATL1	Homo sapiens	5249200	695590	110450	3773500	4424400	3439100	97228	4473000	1015900	5697800	5491400	773140	4725700	4894700	5493400	3517100	4895000	162360	186840	902900	3285600	838080	94334	587960
sp|Q8WXI7|MUC16_HUMAN	Mucin-16 OS=Homo sapiens OX=9606 GN=MUC16 PE=1 SV=3	Q8WXI7	MUC16	Homo sapiens	68228000	273540000	121450000	85661000	70275000	77416000	105440000	54009000	980380000	269640000	123130000	1790800000	257190000	208000000	118790000	98679000	156530000	126760000	2994400000	561710000	440510000	204920000	228770000	262010000
sp|Q8WXU2|DAAF4_HUMAN	Dynein axonemal assembly factor 4 OS=Homo sapiens OX=9606 GN=DNAAF4 PE=1 SV=2	Q8WXU2	DNAAF4	Homo sapiens	23717000	17385000	15736000	19434000	9628800	21712000	22905000	13583000	16948000	9823800	12599000	16984000	6359600	14528000	23882000	15875000	16265000	12048000	16272000	25071000	16604000	11482000	12426000	10061000
sp|Q8WXX0|DYH7_HUMAN	Dynein axonemal heavy chain 7 OS=Homo sapiens OX=9606 GN=DNAH7 PE=1 SV=2	Q8WXX0	DNAH7	Homo sapiens	1330900	6332600	6605200	7760500	9748900	7239000	5432200	6850300	6554100	6379400	7734600	6232200	8672000	7083000	5322900	6748900	6723000	7397200	4347700	6164200	7879800	6573900	2220500	6399300
sp|Q8WY91|THAP4_HUMAN	Peroxynitrite isomerase THAP4 OS=Homo sapiens OX=9606 GN=THAP4 PE=1 SV=2	Q8WY91	THAP4	Homo sapiens	7777700	4028500	4090700	4230200	5270100	2722100	4374700	4227000	2948300	2415000	3023600	379810	2811000	3228300	3626000	2751500	1429100	1301900	96040	214430	352080	1123700	1056900	1595300
sp|Q8WZ42|TITIN_HUMAN	Titin OS=Homo sapiens OX=9606 GN=TTN PE=1 SV=4	Q8WZ42	TTN	Homo sapiens	18230000	538710000	711290000	551580000	705960000	882650000	636070000	467190000	520330000	572090000	979270000	1247800000	588480000	27225000	1150400000	758640000	886760000	819400000	2653600000	1177200000	1571800000	326700000	880920000	559420000
sp|Q8WZ74|CTTB2_HUMAN	Cortactin-binding protein 2 OS=Homo sapiens OX=9606 GN=CTTNBP2 PE=1 SV=1	Q8WZ74	CTTNBP2	Homo sapiens	213840	6232400	28167000	5427200	30992000	19611000	15596000	60343000	31767000	29091000	20978000	21322000	15462000	622030	17414000	15463000	22190000	481420	8895300	211240	14431000	263610	379360	343950
sp|Q92521|PIGB_HUMAN	GPI mannosyltransferase 3 OS=Homo sapiens OX=9606 GN=PIGB PE=1 SV=1	Q92521	PIGB	Homo sapiens	8798100	14433000	14294000	13335000	13348000	13615000	6519200	11362000	15364000	13161000	17887000	20721000	15429000	12483000	18074000	17451000	15832000	14872000	6535300	5661400	7623500	12282000	15943000	8327600
sp|Q92616|GCN1_HUMAN	Stalled ribosome sensor GCN1 OS=Homo sapiens OX=9606 GN=GCN1 PE=1 SV=7	Q92616	GCN1	Homo sapiens	11581000	282310	12962000	2051700	13543000	15649000	9941500	8569400	173750	5154600	1028000	186740	989480	16168000	8882100	7272100	703880	1889900	777260	12291000	2623200	14888000	17356000	910730
sp|Q92764|KRT35_HUMAN	Keratin, type I cuticular Ha5 OS=Homo sapiens OX=9606 GN=KRT35 PE=1 SV=5	Q92764	KRT35	Homo sapiens	42692000	135740000	131520000	189920000	156450000	147130000	146010000	170290000	130100000	198560000	200440000	261350000	156170000	100950000	183970000	177730000	160300000	139520000	222300000	232000000	148180000	93351000	192630000	130400000
sp|Q92786|PROX1_HUMAN	Prospero homeobox protein 1 OS=Homo sapiens OX=9606 GN=PROX1 PE=1 SV=2	Q92786	PROX1	Homo sapiens	25284000	12368000	30899000	505540000	10575000	11073000	24708000	26636000	833930000	18206000	26935000	43572000	19005000	17490000	9764400	26635000	17087000	25131000	431370000	8886400	5513400	413190000	8763000	6957300
sp|Q92835|SHIP1_HUMAN	Phosphatidylinositol 3,4,5-trisphosphate 5-phosphatase 1 OS=Homo sapiens OX=9606 GN=INPP5D PE=1 SV=2	Q92835	INPP5D	Homo sapiens	13944000	12292000	13922000	13254000	15803000	17611000	13742000	11356000	14359000	11807000	10411000	5052000	12763000	13773000	11379000	14967000	10586000	38229	5779800	5885800	10920000	1079000	9328200	9232900
sp|Q92845|KIFA3_HUMAN	Kinesin-associated protein 3 OS=Homo sapiens OX=9606 GN=KIFAP3 PE=1 SV=2	Q92845	KIFAP3	Homo sapiens	7634800	6942400	8343700	8151300	7776600	7458100	7825700	7225300	6860300	7599900	8319000	8105900	7611900	7310300	8459400	7463700	7473100	7686900	7827100	7634700	8472300	7521200	7971100	8071100
sp|Q92887|MRP2_HUMAN	ATP-binding cassette sub-family C member 2 OS=Homo sapiens OX=9606 GN=ABCC2 PE=1 SV=3	Q92887	ABCC2	Homo sapiens	381890	65797000	51028	924590	3242000	2254300	1964800	2440800	1213800	3009900	1133000	1842100	1137700	3496600	1230000	1936800	2318000	1597400	8503200	2555000	4863100	1876800	3163800	790400
sp|Q92954|PRG4_HUMAN	Proteoglycan 4 OS=Homo sapiens OX=9606 GN=PRG4 PE=1 SV=3	Q92954	PRG4	Homo sapiens	34526000	97633000	124670000	84903000	64871000	77822000	92976000	83020000	71548000	133080000	75346000	61099000	89180000	93078000	63457000	78114000	95558000	79398000	49811000	90323000	82248000	98092000	108610000	79113000
sp|Q93063|EXT2_HUMAN	Exostosin-2 OS=Homo sapiens OX=9606 GN=EXT2 PE=1 SV=1	Q93063	EXT2	Homo sapiens	15317000	29372000	18511000	19810000	24391000	23497000	20362000	21816000	21353000	27278000	20498000	13671000	21770000	23154000	17982000	15620000	16823000	25277000	6707100	32918000	25888000	22935000	21186000	24483000
sp|Q96AC1|FERM2_HUMAN	Fermitin family homolog 2 OS=Homo sapiens OX=9606 GN=FERMT2 PE=1 SV=1	Q96AC1	FERMT2	Homo sapiens	115890000	138260000	110680000	90486000	86968000	72765000	64356000	61919000	56242000	41724000	58087000	43523000	53354000	52578000	49532000	51939000	45171000	49040000	39263000	51751000	49136000	60722000	52790000	45812000
sp|Q96AK3|ABC3D_HUMAN / sp|Q9UH17|ABC3B_HUMAN	DNA dC->dU-editing enzyme APOBEC-3D OS=Homo sapiens OX=9606 GN=APOBEC3D PE=1 SV=1	Q96AK3 / Q9UH17	APOBEC3D / APOBEC3B	Homo sapiens	24786000	1591000000	4397400000	4286700000	5103400000	11764000	13967000	15325000	1403200000	6876100	1517500000	1041500000	1403300000	9489500	12875000	14109000	1327200000	16398000	26279000	1211900000	12858000	10970000	13603000	10553000
sp|Q96BY7|ATG2B_HUMAN	Autophagy-related protein 2 homolog B OS=Homo sapiens OX=9606 GN=ATG2B PE=1 SV=5	Q96BY7	ATG2B	Homo sapiens	81147000	69794000	67203000	98696000	99735000	84915000	103370000	107740000	64528000	82665000	66857000	58171000	93616000	79109000	100340000	106700000	63620000	68964000	32652000	49268000	57301000	38398000	44256000	62317000
sp|Q96C10|DHX58_HUMAN	ATP-dependent RNA helicase DHX58 OS=Homo sapiens OX=9606 GN=DHX58 PE=1 SV=1	Q96C10	DHX58	Homo sapiens	16648000	15099000	13150000	19584000	22493000	18447000	20662000	22137000	13495000	15040000	13011000	12684000	20529000	18705000	20914000	21564000	18868000	12697000	9089800	9528200	12987000	10623000	10772000	13718000
sp|Q96CF2|CHM4C_HUMAN	Charged multivesicular body protein 4c OS=Homo sapiens OX=9606 GN=CHMP4C PE=1 SV=1	Q96CF2	CHMP4C	Homo sapiens	38880	810900	696800	463230	1533800	578100	3747700	2196200	1484200	1428900	1583500	1187500	909130	3896600	2362500	8214300	1446500	4871400	2331200	6792500	4059300	425040	3474700	3787000
sp|Q96CV9|OPTN_HUMAN	Optineurin OS=Homo sapiens OX=9606 GN=OPTN PE=1 SV=3	Q96CV9	OPTN	Homo sapiens	4829600	3810100	4714200	4290300	4815600	7571700	6466000	3394500	6368900	3284300	3709300	2523300	1837000	3507800	4377600	5496500	2418000	1528700	4927000	1962000	7111800	269660	4459800	4019400
sp|Q96FQ6|S10AG_HUMAN	Protein S100-A16 OS=Homo sapiens OX=9606 GN=S100A16 PE=1 SV=1	Q96FQ6	S100A16	Homo sapiens	12930000	10021000	194140000	308760000	166120000	267500000	172270000	191700000	192740000	105920000	156250000	142810000	170740000	156400000	148200000	177090000	118830000	98979000	98007000	122320000	104710000	115300000	102320000	78756000
sp|Q96GR2|ACBG1_HUMAN	Long-chain-fatty-acid--CoA ligase ACSBG1 OS=Homo sapiens OX=9606 GN=ACSBG1 PE=1 SV=2	Q96GR2	ACSBG1	Homo sapiens	90949000	43395000	60185000	63229000	79281000	82901000	71347000	63338000	104000000	37592000	63864000	48613000	61861000	70022000	26071000	23354000	102670000	61536000	64581000	59262000	25240000	53941000	94907000	56000000
sp|Q96GZ6|S41A3_HUMAN	Solute carrier family 41 member 3 OS=Homo sapiens OX=9606 GN=SLC41A3 PE=1 SV=2	Q96GZ6	SLC41A3	Homo sapiens	18695000	12508000	12978000	15417000	12669000	22338000	16526000	21106000	20994000	11757000	14408000	12249000	13006000	17059000	17248000	21145000	22105000	15440000	13365000	13606000	16272000	335510	18543000	18235000
sp|Q96H15|TIMD4_HUMAN	T-cell immunoglobulin and mucin domain-containing protein 4 OS=Homo sapiens OX=9606 GN=TIMD4 PE=1 SV=2	Q96H15	TIMD4	Homo sapiens	3922100	36654000	49891000	2621100	2558800	43594000	43586000	3461700	1496100	46985000	34429000	950010	2613900	1176200	36479000	2873200	1861900	2395500	20094000	2259800	2680700	3823300	3278000	4473300
sp|Q96HE7|ERO1A_HUMAN	ERO1-like protein alpha OS=Homo sapiens OX=9606 GN=ERO1A PE=1 SV=2	Q96HE7	ERO1A	Homo sapiens	38879000	29350000	39476000	47047000	50641000	40544000	51653000	5465900	39508000	33102000	7328800	33159000	7324900	6480100	58251000	53808000	37220000	30313000	27925000	38032000	5111100	3542100	4064500	7208400
sp|Q96I34|PP16A_HUMAN	Protein phosphatase 1 regulatory subunit 16A OS=Homo sapiens OX=9606 GN=PPP1R16A PE=1 SV=1	Q96I34	PPP1R16A	Homo sapiens	6848500	3182600	3256800	2791100	3530000	3594500	2105200	2444100	2694300	3390900	13099000	563640	4788500	800200	1610800	3501700	2366900	385170	2570700	4019700	2720300	4270400	1820900	4978500
sp|Q96IY4|CBPB2_HUMAN	Carboxypeptidase B2 OS=Homo sapiens OX=9606 GN=CPB2 PE=1 SV=2	Q96IY4	CPB2	Homo sapiens	73728000	93072000	55770000	107570000	103840000	99532000	79138000	78003000	51540000	84864000	48788000	52903000	77669000	109690000	62260000	100410000	53544000	65209000	126520000	46965000	103210000	42824000	81597000	55021000
sp|Q96J01|THOC3_HUMAN	THO complex subunit 3 OS=Homo sapiens OX=9606 GN=THOC3 PE=1 SV=1	Q96J01	THOC3	Homo sapiens	5699500	1432800	492830	2142600	2051000	2183400	1263200	1956500	651830	6155900	1025200	1596900	5059900	1155500	1665500	2306800	1639900	1485000	932690	3809300	1459100	1341400	1539400	808310
sp|Q96J65|MRP9_HUMAN	ATP-binding cassette sub-family C member 12 OS=Homo sapiens OX=9606 GN=ABCC12 PE=1 SV=2	Q96J65	ABCC12	Homo sapiens	5916300	8125100	12839000	19179000	17292000	5213000	7819200	8746900	5756900	4038100	5232100	34827000	7933200	5746800	8660400	27179000	7123800	21794000	5247400	28442000	35297000	5864600	7879500	20636000
sp|Q96JB2|COG3_HUMAN	Conserved oligomeric Golgi complex subunit 3 OS=Homo sapiens OX=9606 GN=COG3 PE=1 SV=3	Q96JB2	COG3	Homo sapiens	3628800	728600	2271400	2866100	4110900	1577800	1227500	1945100	1807200	808310	975570	9489700	1063200	9118100	2898100	7366900	696920	3852800	865160	6568000	4921400	1172400	2391300	2443900
sp|Q96KN2|CNDP1_HUMAN	Beta-Ala-His dipeptidase OS=Homo sapiens OX=9606 GN=CNDP1 PE=1 SV=5	Q96KN2	CNDP1	Homo sapiens	285020000	3330900000	230000000	769190000	2742100000	3347400000	2673500000	2602100000	2709800000	1891500000	2724000000	2068700000	3033100000	2696500000	2505800000	2380800000	1887300000	2600400000	2388000000	2215400000	2016000000	200810000	2166900000	1735100000
sp|Q96L93|KI16B_HUMAN	Kinesin-like protein KIF16B OS=Homo sapiens OX=9606 GN=KIF16B PE=1 SV=2	Q96L93	KIF16B	Homo sapiens	13447000	18751000	19297000	13338000	18020000	14178000	15948000	16174000	15675000	18175000	19368000	11302000	17306000	14753000	19511000	16427000	17124000	13509000	13098000	13246000	16132000	12809000	12813000	18921000
sp|Q96MC2|DRC1_HUMAN	Dynein regulatory complex protein 1 OS=Homo sapiens OX=9606 GN=DRC1 PE=1 SV=2	Q96MC2	DRC1	Homo sapiens	5170900	7946400	4358600	5947500	6146400	5188800	4846400	5654100	4957000	7804200	7485800	4784500	4824900	4710800	5803800	4226900	4435400	6691300	1729800	7870400	8314800	6572300	6158200	6361300
sp|Q96MG7|NSE3_HUMAN	Non-structural maintenance of chromosomes element 3 homolog OS=Homo sapiens OX=9606 GN=NSMCE3 PE=1 SV=1	Q96MG7	NSMCE3	Homo sapiens	22009000	175020000	219730000	282830000	537450000	463330000	237350000	17706000	19356000	99909000	219660000	166920000	318670000	296480000	114650000	177060000	119460000	288770000	171760000	290700000	140960000	159700000	224860000	202840000
sp|Q96MH6|DIESL_HUMAN	DGAT1/2-independent enzyme synthesizing storage lipids OS=Homo sapiens OX=9606 GN=TMEM68 PE=1 SV=2	Q96MH6	TMEM68	Homo sapiens	5526300	5602500	532070	5648800	319020	6178100	48461000	5582100	738520	1672900	6342800	445110	613390	1553100	5470900	4981900	605900	668320	4512500	1856200	1060400	18294000	4829000	1947100
sp|Q96NL6|SCLT1_HUMAN	Sodium channel and clathrin linker 1 OS=Homo sapiens OX=9606 GN=SCLT1 PE=1 SV=2	Q96NL6	SCLT1	Homo sapiens	12676000	10785000	5984700	9162400	17790000	14607000	14676000	25907000	8918100	8044600	5719400	8797900	19815000	7683900	11291000	18923000	10131000	12715000	5816700	8900400	4721400	7584500	13800000	9622500
sp|Q96NU1|SAM11_HUMAN	Sterile alpha motif domain-containing protein 11 OS=Homo sapiens OX=9606 GN=SAMD11 PE=1 SV=3	Q96NU1	SAMD11	Homo sapiens	3858700	3852600	2149300	5085000	6135400	3991200	4880800	5995800	2651100	1903800	1597200	2958200	4922900	3846300	4224800	5973700	2714100	3822800	1773600	1625300	2731800	1951200	2570000	1865300
sp|Q96P47|AGAP3_HUMAN	Arf-GAP with GTPase, ANK repeat and PH domain-containing protein 3 OS=Homo sapiens OX=9606 GN=AGAP3 PE=1 SV=2	Q96P47	AGAP3	Homo sapiens	27911000	1034700	16476000	16934000	18051000	2354900	11240000	11067000	14696000	12261000	17558000	9005000	13311000	3979500	17168000	21375000	14467000	19597000	16782000	25560000	23178000	2690900	17389000	17655000
sp|Q96P56|CTSR2_HUMAN	Cation channel sperm-associated protein 2 OS=Homo sapiens OX=9606 GN=CATSPER2 PE=1 SV=2	Q96P56	CATSPER2	Homo sapiens	26921000	23746000	1451800	40815000	45136000	44837000	46841000	53128000	260700	705830	427660	23281000	53271000	50581000	50192000	56969000	33034000	748270	370820	648820	68628	246350	32494000	34541000
sp|Q96PD5|PGRP2_HUMAN	N-acetylmuramoyl-L-alanine amidase OS=Homo sapiens OX=9606 GN=PGLYRP2 PE=1 SV=1	Q96PD5	PGLYRP2	Homo sapiens	143870000	145150000	127250000	137890000	129170000	148270000	156600000	128730000	124880000	119680000	105910000	85939000	128850000	123930000	141090000	131190000	107300000	101330000	98448000	84307000	97679000	80011000	113040000	99074000
sp|Q96PE1|AGRA2_HUMAN	Adhesion G protein-coupled receptor A2 OS=Homo sapiens OX=9606 GN=ADGRA2 PE=1 SV=2	Q96PE1	ADGRA2	Homo sapiens	504990	3071900	2837500	4389800	2345600	6059800	3875700	2013400	9310200	3888500	2839500	5194700	3737300	3050700	3527900	6630200	3349100	3417500	10335000	2934000	2560200	4266200	3712900	4139100
sp|Q96PN7|TREF1_HUMAN	Transcriptional-regulating factor 1 OS=Homo sapiens OX=9606 GN=TRERF1 PE=1 SV=1	Q96PN7	TRERF1	Homo sapiens	4382300	9603600	8948900	14644000	11784000	12621000	9886100	1769800	397920	6497500	4748300	1841800	9214100	7064700	5926100	7702200	6749700	10274000	9150800	8506100	9789600	10324000	17274000	8769100
sp|Q96PP9|GBP4_HUMAN	Guanylate-binding protein 4 OS=Homo sapiens OX=9606 GN=GBP4 PE=1 SV=2	Q96PP9	GBP4	Homo sapiens	8543100	8896600	8861400	6636000	6915700	5417600	3016200	4177200	3474800	6183600	5967300	4627200	5917700	4628900	6468300	5708900	6029400	2581400	3747100	6179000	5228200	4544900	4387100	6320100
sp|Q96PU5|NED4L_HUMAN	E3 ubiquitin-protein ligase NEDD4-like OS=Homo sapiens OX=9606 GN=NEDD4L PE=1 SV=2	Q96PU5	NEDD4L	Homo sapiens	14706000	4818100	13111000	7542500	9164400	12055000	10219000	10394000	13669000	8603400	11368000	8960500	11105000	12696000	11724000	11943000	16769000	11494000	7255800	7196600	11106000	11435000	12149000	10136000
sp|Q96RG2|PASK_HUMAN	PAS domain-containing serine/threonine-protein kinase OS=Homo sapiens OX=9606 GN=PASK PE=1 SV=3	Q96RG2	PASK	Homo sapiens	4860800	3662300	3535300	5092900	5097400	3383700	4543500	2903700	2331800	162120	3047800	3155500	5315100	2592700	2904600	3731800	4017300	2574400	1559200	4515400	1755000	2951900	117160	4482400
sp|Q96RK0|CIC_HUMAN	Protein capicua homolog OS=Homo sapiens OX=9606 GN=CIC PE=1 SV=3	Q96RK0	CIC	Homo sapiens	708550000	8877100	13983000	16385000	18729000	14130000	16624000	11317000	15664000	8399900	15118000	17105000	22658000	12291000	16740000	10833000	21137000	18940000	13198000	16087000	16186000	12101000	20621000	13699000
sp|Q96RQ3|MCCA_HUMAN	Methylcrotonoyl-CoA carboxylase subunit alpha, mitochondrial OS=Homo sapiens OX=9606 GN=MCCC1 PE=1 SV=3	Q96RQ3	MCCC1	Homo sapiens	66121000	1003600000	173800000	53562000	22833000	12142000	7816300	50978000	43522000	583170000	123750000	40967000	19683000	10234000	5989100	41396000	3844900	28631000	2709200	2774800	2341900	6574800	22035000	8378000
sp|Q96S38|KS6C1_HUMAN	Ribosomal protein S6 kinase delta-1 OS=Homo sapiens OX=9606 GN=RPS6KC1 PE=1 SV=2	Q96S38	RPS6KC1	Homo sapiens	9406500	11314000	11784000	11172000	14235000	12975000	7085100	12103000	11442000	10869000	11928000	9814800	14876000	10375000	7842200	11060000	10493000	10771000	5622500	11263000	12858000	9706100	11146000	10206000
sp|Q96SB3|NEB2_HUMAN	Neurabin-2 OS=Homo sapiens OX=9606 GN=PPP1R9B PE=1 SV=3	Q96SB3	PPP1R9B	Homo sapiens	12503000	542760	1904000	7955100	926490	740200	454110	8973400	14372000	6660800	9522400	1818500	14345000	1000400	11302000	12132000	667350	14118000	2472700	14054000	11420000	11479000	1394300	961590
sp|Q96TA2|YMEL1_HUMAN	ATP-dependent zinc metalloprotease YME1L1 OS=Homo sapiens OX=9606 GN=YME1L1 PE=1 SV=2	Q96TA2	YME1L1	Homo sapiens	2754700	409760	1616400	3914900	3098600	2699000	3126100	4468600	2620400	2837000	2123200	2691900	3023500	3144700	3712600	4251300	3120100	2397200	11641000	98377	187470	2402600	3407700	848620
sp|Q99459|CDC5L_HUMAN	Cell division cycle 5-like protein OS=Homo sapiens OX=9606 GN=CDC5L PE=1 SV=2	Q99459	CDC5L	Homo sapiens	58612000	20027000	16430000	34995000	53906000	75165000	81989000	55600000	46299000	24717000	18026000	31357000	55036000	48454000	59688000	48808000	38904000	47028000	38531000	46720000	36405000	35288000	70226000	41091000
sp|Q99590|SCAFB_HUMAN	Protein SCAF11 OS=Homo sapiens OX=9606 GN=SCAF11 PE=1 SV=2	Q99590	SCAF11	Homo sapiens	28864000	18712000	20317000	23599000	27892000	20943000	23364000	18125000	19875000	12583000	18603000	15714000	20770000	16092000	24733000	23044000	13003000	12720000	11700000	15110000	9656000	7577300	8999000	8777500
sp|Q99613|EIF3C_HUMAN / sp|B5ME19|EIFCL_HUMAN	Eukaryotic translation initiation factor 3 subunit C OS=Homo sapiens OX=9606 GN=EIF3C PE=1 SV=1	Q99613 / B5ME19	EIF3C / EIF3CL	Homo sapiens	5216.1	7152600	3891900	14726000	5154500	148680	6763700	7691600	11521000	5158800	326100	5224100	4290000	197870	6715100	8037800	3981300	7331200	2094800	5865300	398330	292630	140300	2732400
sp|Q99708|CTIP_HUMAN	DNA endonuclease RBBP8 OS=Homo sapiens OX=9606 GN=RBBP8 PE=1 SV=2	Q99708	RBBP8	Homo sapiens	1232300	1054300	903870	1159000	1191100	515630	1278300	629030	1028300	1045200	597150	14846000	231020	15204000	1389000	846090	1177700	532460	3800000	816750	664850	799170	710000	1301200
sp|Q99715|COCA1_HUMAN	Collagen alpha-1(XII) chain OS=Homo sapiens OX=9606 GN=COL12A1 PE=1 SV=2	Q99715	COL12A1	Homo sapiens	1042600	1279500	22823	231300	35439	374550	30738	65605	217560	53209	183530	459280	45961	21432	54155	93959	26909	973200	5128000	564480	2066100	383120	1207100	497160
sp|Q9BSJ2|GCP2_HUMAN	Gamma-tubulin complex component 2 OS=Homo sapiens OX=9606 GN=TUBGCP2 PE=1 SV=2	Q9BSJ2	TUBGCP2	Homo sapiens	2070300	38065000	19350000	38352000	38963000	43483000	37525000	21572000	3376300	27849000	51018000	45637000	37190000	22760000	58531000	42385000	53263000	39621000	70083000	40903000	65080000	16374000	38714000	27436000
sp|Q9BTU6|P4K2A_HUMAN	Phosphatidylinositol 4-kinase type 2-alpha OS=Homo sapiens OX=9606 GN=PI4K2A PE=1 SV=1	Q9BTU6	PI4K2A	Homo sapiens	1748600	9959500	12573000	7496900	11551000	6999200	8779700	7047400	7270600	8798300	11442000	4773200	10465000	9173500	11822000	6700200	10570000	6470600	8005400	6716600	5863700	4179100	5070800	11511000
sp|Q9BVS5|TR61B_HUMAN	tRNA (adenine(58)-N(1))-methyltransferase, mitochondrial OS=Homo sapiens OX=9606 GN=TRMT61B PE=1 SV=2	Q9BVS5	TRMT61B	Homo sapiens	43224000	14966000	12679000	13362000	19901000	12095000	4300800	12559000	10639000	5832000	8994400	6240400	17355000	8101500	4158600	51659000	7318500	10714000	3084200	11472000	8454600	9079000	8477000	4550600
sp|Q9BWV7|TTLL2_HUMAN	Probable tubulin polyglutamylase TTLL2 OS=Homo sapiens OX=9606 GN=TTLL2 PE=1 SV=3	Q9BWV7	TTLL2	Homo sapiens	1734000	445250	125950	118000	91243	48582	563590	242460	45794	51414	44028	76241	72927	108150	21950	32318	58197	58212	7390.7	57455	20640	20941	25026	20866
sp|Q9BX68|HINT2_HUMAN	Adenosine 5'-monophosphoramidase HINT2 OS=Homo sapiens OX=9606 GN=HINT2 PE=1 SV=1	Q9BX68	HINT2	Homo sapiens	22143000	2490800	20959000	23852000	25327000	22973000	4132100	24322000	3163700	1065200	29815000	22398000	26137000	22718000	26210000	3151900	20655000	24309000	23838000	27732000	23876000	25396000	22698000	21452000
sp|Q9BX84|TRPM6_HUMAN	Transient receptor potential cation channel subfamily M member 6 OS=Homo sapiens OX=9606 GN=TRPM6 PE=1 SV=2	Q9BX84	TRPM6	Homo sapiens	11129000	2373400	5132600	2280600	9153800	3313800	12358000	6938500	7692200	22136000	16263000	14478000	3818800	8025700	18597000	7636400	20360000	7316800	21620000	7727800	11990000	4104400	7550800	12222000
sp|Q9BXA7|TSSK1_HUMAN	Testis-specific serine/threonine-protein kinase 1 OS=Homo sapiens OX=9606 GN=TSSK1B PE=1 SV=1	Q9BXA7	TSSK1B	Homo sapiens	7602900	47663000	1312200	2009800	921560	1798300	1653800	1122600	1110300	1700500	1569800	1087700	1185600	1914200	1286500	1314100	789070	1336700	829790	654390	850540	380540	900910	665230
sp|Q9BY49|PECR_HUMAN	Peroxisomal trans-2-enoyl-CoA reductase OS=Homo sapiens OX=9606 GN=PECR PE=1 SV=2	Q9BY49	PECR	Homo sapiens	23591000	4242600	10379000	4761900	29126000	8477900	11026000	8520200	2233400	19701000	5408800	3847900	9330600	6031100	6922300	11416000	5277800	895900	4988700	3972300	4260900	4138200	4080200	2280600
sp|Q9BY66|KDM5D_HUMAN	Lysine-specific demethylase 5D OS=Homo sapiens OX=9606 GN=KDM5D PE=1 SV=2	Q9BY66	KDM5D	Homo sapiens	3388100	508200	563570	641820	1120000	5475100	5290800	6256200	2813100	670840	7029600	4696000	357880	4991000	6155300	4801100	4813700	5427700	1789500	5531700	608570	5563500	4747300	2655600
sp|Q9BYX2|TBD2A_HUMAN	TBC1 domain family member 2A OS=Homo sapiens OX=9606 GN=TBC1D2 PE=1 SV=3	Q9BYX2	TBC1D2	Homo sapiens	41638000	40060000	24210000	32191000	29480000	27380000	33331000	32654000	37173000	29366000	21320000	12361000	32782000	32165000	24128000	27436000	22117000	17911000	3983900	11989000	11199000	18064000	14446000	23707000
sp|Q9BZF9|UACA_HUMAN	Uveal autoantigen with coiled-coil domains and ankyrin repeats OS=Homo sapiens OX=9606 GN=UACA PE=1 SV=2	Q9BZF9	UACA	Homo sapiens	2505600000	3046800000	2962300000	2908300000	2991600000	2933800000	2542900000	2723500000	3012800000	2703900000	2866100000	2950800000	2713100000	2922300000	2774300000	2512900000	2908700000	2704700000	1828200000	2670600000	2386100000	2371300000	2389600000	2497500000
sp|Q9BZH6|WDR11_HUMAN	WD repeat-containing protein 11 OS=Homo sapiens OX=9606 GN=WDR11 PE=1 SV=1	Q9BZH6	WDR11	Homo sapiens	79491000	103400000	74045000	64647000	73855000	68481000	70115000	65615000	60239000	80901000	70002000	46494000	63419000	57890000	63528000	56437000	51351000	52956000	44920000	49026000	56139000	38077000	48035000	54050000
sp|Q9BZQ8|NIBA1_HUMAN	Protein Niban 1 OS=Homo sapiens OX=9606 GN=NIBAN1 PE=1 SV=1	Q9BZQ8	NIBAN1	Homo sapiens	31889000	2411800	3421800	2921600	5526000	575990	4076800	2219000	1075900	2603200	3131400	1148400	1518100	627340	669810	21376000	3510600	21228000	2286800	2184800	959450	822740	1269500	1315000
sp|Q9C030|TRIM6_HUMAN	Tripartite motif-containing protein 6 OS=Homo sapiens OX=9606 GN=TRIM6 PE=1 SV=1	Q9C030	TRIM6	Homo sapiens	3995100	2687500	1486500	1622400	7852200	2773400	2092300	2776800	3409000	4646100	954410	1895600	2552800	2192600	1638200	2385300	619080	602420	306480	1058300	592460	7351700	659670	427950
sp|Q9C093|SPEF2_HUMAN	Sperm flagellar protein 2 OS=Homo sapiens OX=9606 GN=SPEF2 PE=1 SV=2	Q9C093	SPEF2	Homo sapiens	2681500	1735000	1537300	1596500	3068600	2036300	498470	398570	375760	656100	327150	4404400	4099700	231700	293710	275010	1122700	105390	1969400	912310	614130	653380	306260	828750
sp|Q9C0A0|CNTP4_HUMAN	Contactin-associated protein-like 4 OS=Homo sapiens OX=9606 GN=CNTNAP4 PE=1 SV=3	Q9C0A0	CNTNAP4	Homo sapiens	1015.6	1025700	269910	394190	1511400	894100	948610	4534300	567620	922690	1494600	828590	348720	1592900	259400	3835000	729650	2056300	1178000	334490	271480	462400	557620	1159300
sp|Q9H015|S22A4_HUMAN	Solute carrier family 22 member 4 OS=Homo sapiens OX=9606 GN=SLC22A4 PE=1 SV=3	Q9H015	SLC22A4	Homo sapiens	51388000	2873900	4559300	5463800	3026300	4446700	59150000	5610800	9438900	2965800	4649200	5019300	2543700	4112100	61815000	73127000	6074200	6289000	1496300	917180	429410	24420000	1019000	546190
sp|Q9H0B8|CRLD2_HUMAN	Cysteine-rich secretory protein LCCL domain-containing 2 OS=Homo sapiens OX=9606 GN=CRISPLD2 PE=1 SV=1	Q9H0B8	CRISPLD2	Homo sapiens	1688000	108570000	5989300	7205500	16155000	5594600	6170000	4823900	4840500	2329300	5765300	6343600	9515200	10345000	6430100	6749000	5554000	11399000	12965000	20337000	9889900	5167700	1764700	6763900
sp|Q9H0D6|XRN2_HUMAN	5'-3' exoribonuclease 2 OS=Homo sapiens OX=9606 GN=XRN2 PE=1 SV=1	Q9H0D6	XRN2	Homo sapiens	11321000	2365100	5175500	2310500	8350500	3438600	15833000	7652700	3201500	22267000	16356000	14507000	3823700	11571000	18621000	7629200	20243000	7289400	21533000	7700000	12035000	4160500	7617200	12056000
sp|Q9H0E7|UBP44_HUMAN	Ubiquitin carboxyl-terminal hydrolase 44 OS=Homo sapiens OX=9606 GN=USP44 PE=1 SV=2	Q9H0E7	USP44	Homo sapiens	6900.5	4759700	4970200	5975600	7751300	5062000	4880100	7409300	5668300	2170400	3128300	381370	6406000	4710000	5740400	4996200	2155200	4438900	2935800	6165400	2283300	2882000	2754200	2037900
sp|Q9H0J4|QRIC2_HUMAN	Glutamine-rich protein 2 OS=Homo sapiens OX=9606 GN=QRICH2 PE=1 SV=1	Q9H0J4	QRICH2	Homo sapiens	10347000	51367000	1369400	6329900	1432800	1546700	1493900	9241600	45413000	577060	11229000	120200000	6808800	802770	855840	17510000	1659100	2112200	1491700	43418000	20008000	28113000	1558300	23393000
sp|Q9H1A4|APC1_HUMAN	Anaphase-promoting complex subunit 1 OS=Homo sapiens OX=9606 GN=ANAPC1 PE=1 SV=1	Q9H1A4	ANAPC1	Homo sapiens	16345000	11382000	10803000	17027000	19068000	14662000	8267000	10265000	20380000	5768400	11692000	8874700	9857500	13509000	4531000	8894100	3250800	9164700	6858800	12178000	7996800	1537000	5655800	7017500
sp|Q9H1Y0|ATG5_HUMAN	Autophagy protein 5 OS=Homo sapiens OX=9606 GN=ATG5 PE=1 SV=2	Q9H1Y0	ATG5	Homo sapiens	3158600	1773800	4391100	3728700	4395400	4936100	5951400	4230600	4552500	3415900	3469400	2467700	3623600	4239400	3874700	6846800	4128200	3158400	2303000	4361100	1672300	2079500	1869200	1464600
sp|Q9H257|CARD9_HUMAN	Caspase recruitment domain-containing protein 9 OS=Homo sapiens OX=9606 GN=CARD9 PE=1 SV=2	Q9H257	CARD9	Homo sapiens	11367000	16307000	24097000	10041000	3701700	7946000	17964000	6075700	5182600	5436200	24090000	26650000	7512300	4869100	17331000	5798200	5863600	2786000	23339000	7645000	21228000	5718400	9387600	16190000
sp|Q9H2L4|TMM60_HUMAN	Transmembrane protein 60 OS=Homo sapiens OX=9606 GN=TMEM60 PE=1 SV=1	Q9H2L4	TMEM60	Homo sapiens	6099600	4717700	5481400	1037400	7030600	10825000	12842000	6929900	8095400	137520	7822300	5811700	7735300	645740	11175000	6498100	585800	6276300	3890300	403680	13413000	3010000	665100	10040000
sp|Q9H2S1|KCNN2_HUMAN	Small conductance calcium-activated potassium channel protein 2 OS=Homo sapiens OX=9606 GN=KCNN2 PE=1 SV=2	Q9H2S1	KCNN2	Homo sapiens	5244500	178600000	59904000	379660000	9732800	465200000	95330000	17555000	3280300	7447000	26908000	311460000	140420000	22832000	15265000	259920000	24071000	291340000	11151000	235010000	794040000	191300000	619690000	168280000
sp|Q9H4A3|WNK1_HUMAN	Serine/threonine-protein kinase WNK1 OS=Homo sapiens OX=9606 GN=WNK1 PE=1 SV=2	Q9H4A3	WNK1	Homo sapiens	9092400	832820	901370	8468800	471860	433640	879250	461850	944580	575280	6648900	625840	564210	710530	588080	1338700	230350	3218200	575580	147550	4525900	470600	158610	705030
sp|Q9H4I2|ZHX3_HUMAN	Zinc fingers and homeoboxes protein 3 OS=Homo sapiens OX=9606 GN=ZHX3 PE=1 SV=3	Q9H4I2	ZHX3	Homo sapiens	7126300	536690	571440	7847500	9799900	671090	510900	9214200	786150	668380	9897300	5121400	6950000	7665400	11012000	1032400	9466500	8217500	503270	6821400	9028600	700500	7358600	1143600
sp|Q9H4M9|EHD1_HUMAN	EH domain-containing protein 1 OS=Homo sapiens OX=9606 GN=EHD1 PE=1 SV=2	Q9H4M9	EHD1	Homo sapiens	117010000	61150000	46799000	3720500	95916000	104870000	110970000	151440000	137870000	1105400	96131000	753040	114110000	112760000	666350	178150000	1502600	135060000	195150	98521000	959370	72032000	1240600	65364000
sp|Q9H583|HEAT1_HUMAN	HEAT repeat-containing protein 1 OS=Homo sapiens OX=9606 GN=HEATR1 PE=1 SV=3	Q9H583	HEATR1	Homo sapiens	25706000	2283000	3053900	3609300	751350	1121400	3683500	22649000	3268900	2308700	131570	2388000	765880	3610700	3645800	2540700	337490	390210	2309300	486880	2034200	578700	3926200	2404800
sp|Q9H5V8|CDCP1_HUMAN	CUB domain-containing protein 1 OS=Homo sapiens OX=9606 GN=CDCP1 PE=1 SV=3	Q9H5V8	CDCP1	Homo sapiens	539360	14218000	554400	569110	301590	2199300	404790	747880	385550	13044000	398590	387760	381210	1492100	284930	78277	218090	54325	375280	523240	58537	81132	256950	60520
sp|Q9H6S3|ES8L2_HUMAN	Epidermal growth factor receptor kinase substrate 8-like protein 2 OS=Homo sapiens OX=9606 GN=EPS8L2 PE=1 SV=2	Q9H6S3	EPS8L2	Homo sapiens	6294600	15181000	16714000	14623000	14400000	14678000	17255000	14591000	394410	354450	2007300	11806000	14460000	5273100	522370	14744000	13733000	11659000	8687800	236070	10889000	127690	786340	12868000
sp|Q9H7B2|RPF2_HUMAN	Ribosome production factor 2 homolog OS=Homo sapiens OX=9606 GN=RPF2 PE=1 SV=2	Q9H7B2	RPF2	Homo sapiens	16810000	12486000	9629700	12880000	12991000	9104000	10117000	10701000	10485000	7228900	5680100	5941800	9942500	8354400	8345900	9928500	5546400	5962400	2881100	6425700	4063500	4365100	4861700	4500600
sp|Q9HA65|TBC17_HUMAN	TBC1 domain family member 17 OS=Homo sapiens OX=9606 GN=TBC1D17 PE=1 SV=3	Q9HA65	TBC1D17	Homo sapiens	57053000	50705000	1530800	2830300	109480000	1722200	926870	2163200	584200	322120	209810	681810	80871000	67610000	63780000	68145000	48065000	59135000	35227000	49298000	50677000	270830	801500	38964000
sp|Q9HB21|PKHA1_HUMAN	Pleckstrin homology domain-containing family A member 1 OS=Homo sapiens OX=9606 GN=PLEKHA1 PE=1 SV=2	Q9HB21	PLEKHA1	Homo sapiens	16686000	73669000	89490000	80531000	78502000	76785000	80556000	77290000	60642000	65916000	84266000	59571000	72315000	61791000	78127000	72619000	69095000	62875000	57082000	77844000	51896000	50409000	59961000	66746000
sp|Q9HB71|CYBP_HUMAN	Calcyclin-binding protein OS=Homo sapiens OX=9606 GN=CACYBP PE=1 SV=2	Q9HB71	CACYBP	Homo sapiens	19183000	16843000	9479300	11761000	14462000	15093000	7972200	11284000	20627000	13305000	9107400	13635000	14559000	16099000	12950000	12460000	17984000	9317500	3777900	9508300	7920500	9461700	12179000	11896000
sp|Q9HBE1|PATZ1_HUMAN	POZ-, AT hook-, and zinc finger-containing protein 1 OS=Homo sapiens OX=9606 GN=PATZ1 PE=1 SV=1	Q9HBE1	PATZ1	Homo sapiens	4751500	3923600	2244000	5012100	2200900	1453300	4019600	3916200	2397900	2739400	1714900	1677800	3888700	4341900	3279600	4362500	75521	1425100	212060	1696100	470870	3501600	95283	389170
sp|Q9HBE5|IL21R_HUMAN	Interleukin-21 receptor OS=Homo sapiens OX=9606 GN=IL21R PE=1 SV=1	Q9HBE5	IL21R	Homo sapiens	9093700	16719000	5078200	26938000	20640000	20793000	7184800	21493000	16465000	8399000	10311000	24314000	14582000	16238000	16867000	18796000	5659900	26315000	21077000	8704200	15469000	6897600	17551000	18324000
sp|Q9HC84|MUC5B_HUMAN	Mucin-5B OS=Homo sapiens OX=9606 GN=MUC5B PE=1 SV=3	Q9HC84	MUC5B	Homo sapiens	3703700	533720	3787100	881470	1163500	456590	3328700	4336100	5575200	1979800	3745100	59265000	771090	5745000	3474600	3975500	3430300	3326600	752150	1414800	889980	920290	5213700	1317100
sp|Q9HCE9|ANO8_HUMAN	Anoctamin-8 OS=Homo sapiens OX=9606 GN=ANO8 PE=1 SV=3	Q9HCE9	ANO8	Homo sapiens	707250	928790	59139	1541000	474410	3645500	718040	160810	3443300	77592	1685400	9884700	960730	543140	83337	6276.9	3534300	1171700	1049000	1046200	2817800	139540	2140300	442030
sp|Q9HCJ0|TNR6C_HUMAN	Trinucleotide repeat-containing gene 6C protein OS=Homo sapiens OX=9606 GN=TNRC6C PE=1 SV=4	Q9HCJ0	TNRC6C	Homo sapiens	469380000	79364000	100340000	152750000	45566000	229380000	478860000	65239000	260140000	348410000	83488000	263100000	158500000	149150000	236960000	82903000	146430000	107770000	107650000	53599000	199140000	35792000	218900000	436070000
sp|Q9HDC9|APMAP_HUMAN	Adipocyte plasma membrane-associated protein OS=Homo sapiens OX=9606 GN=APMAP PE=1 SV=2	Q9HDC9	APMAP	Homo sapiens	2210400	55401000	73829000	71359000	4604000	60027000	75988000	50003000	49363000	39657000	55894000	36684000	65781000	53354000	76044000	66905000	41807000	8264200	26319000	43234000	32899000	23968000	26856000	28128000
sp|Q9NP80|PLPL8_HUMAN	Calcium-independent phospholipase A2-gamma OS=Homo sapiens OX=9606 GN=PNPLA8 PE=1 SV=1	Q9NP80	PNPLA8	Homo sapiens	13996000	12081000	55427000	67661000	10875000	47225000	57156000	30569000	37350000	8476400	51541000	8890500	13706000	48150000	13409000	31660000	12504000	8832900	4301500	9391200	26661000	5764300	8856900	9705100
sp|Q9NPG3|UBN1_HUMAN	Ubinuclein-1 OS=Homo sapiens OX=9606 GN=UBN1 PE=1 SV=2	Q9NPG3	UBN1	Homo sapiens	2471600	3735900	2228900	4426200	5955600	9919500	8256800	7052100	6386400	5109100	7313400	5188800	11930000	10567000	12006000	9584200	11527000	5436300	6202300	3440300	7899600	10240000	12954000	11072000
sp|Q9NPG4|PCD12_HUMAN	Protocadherin-12 OS=Homo sapiens OX=9606 GN=PCDH12 PE=1 SV=1	Q9NPG4	PCDH12	Homo sapiens	15217000	5033500	7331000	12867000	1340000	9753400	24746000	2301500	8206000	29879000	5649600	16697000	25876000	8349000	11247000	3055800	11878000	2953200	3432800	2489400	8904900	671790	8870600	19300000
sp|Q9NPJ1|MKKS_HUMAN	Molecular chaperone MKKS OS=Homo sapiens OX=9606 GN=MKKS PE=1 SV=1	Q9NPJ1	MKKS	Homo sapiens	42998000	21553000	39668000	53241000	45576000	40999000	46399000	52729000	27335000	23175000	48098000	32551000	2272200	40063000	50567000	50539000	30004000	7329	17898000	14610000	31705000	17131000	1433400	20459000
sp|Q9NQ75|CASS4_HUMAN	Cas scaffolding protein family member 4 OS=Homo sapiens OX=9606 GN=CASS4 PE=1 SV=2	Q9NQ75	CASS4	Homo sapiens	793380	681220	870920	1948400	3360200	5611000	6746800	4651300	4423200	4113200	3447800	4697300	1915000	5030200	8189300	3321600	4868600	3342800	3592500	6972300	4676900	3977900	298340	3258200
sp|Q9NQ79|CRAC1_HUMAN	Cartilage acidic protein 1 OS=Homo sapiens OX=9606 GN=CRTAC1 PE=1 SV=2	Q9NQ79	CRTAC1	Homo sapiens	14377000	34513000	48357000	38989000	41349000	46294000	48269000	58887000	34559000	27981000	45848000	34725000	5477800	4460700	50530000	47478000	41508000	39791000	26914000	40436000	37654000	26193000	46143000	40959000
sp|Q9NQ90|ANO2_HUMAN	Anoctamin-2 OS=Homo sapiens OX=9606 GN=ANO2 PE=1 SV=2	Q9NQ90	ANO2	Homo sapiens	5712100	4811600	3548700	3221200	4639300	2781100	7381600	3589300	1339000	5140400	1198900	1283500	1617300	1147700	2474700	5838100	1298300	1449300	4726000	5037400	2171400	3063600	1517800	1863500
sp|Q9NQC3|RTN4_HUMAN	Reticulon-4 OS=Homo sapiens OX=9606 GN=RTN4 PE=1 SV=2	Q9NQC3	RTN4	Homo sapiens	1906000	4723900	370380	9793600	24753000	12519000	20889000	29326000	18400000	13968000	13167000	6090200	3904100	20540000	19896000	4439600	14385000	6364600	31039000	5647200	20648000	4362300	15794000	2793600
sp|Q9NR48|ASH1L_HUMAN	Histone-lysine N-methyltransferase ASH1L OS=Homo sapiens OX=9606 GN=ASH1L PE=1 SV=2	Q9NR48	ASH1L	Homo sapiens	411440	600880	520200	23335000	618150	551150	2502800	344660	524540	10182000	20907000	1377000	652240	638630	715800	29464000	1869400	535940	3697100	1739700	2776500	871610	27638000	3132300
sp|Q9NRD9|DUOX1_HUMAN	Dual oxidase 1 OS=Homo sapiens OX=9606 GN=DUOX1 PE=1 SV=1	Q9NRD9	DUOX1	Homo sapiens	31594000	26209000	26097000	19419000	23504000	33632000	21390000	12795000	23133000	15939000	12342000	8710200	17809000	16618000	16885000	15380000	12294000	11287000	7057200	7130900	13727000	761660	12627000	10888000
sp|Q9NSB4|KRT82_HUMAN	Keratin, type II cuticular Hb2 OS=Homo sapiens OX=9606 GN=KRT82 PE=1 SV=3	Q9NSB4	KRT82	Homo sapiens	361890	688960000	20038000	30977000	11597000	9587000	12515000	12978000	20267000	58799000	6833700	29101000	10161000	18998000	27032000	10547000	26466000	10949000	34526000	5107200	25132000	5197100	24725000	45964000
sp|Q9NU22|MDN1_HUMAN	Midasin OS=Homo sapiens OX=9606 GN=MDN1 PE=1 SV=2	Q9NU22	MDN1	Homo sapiens	49181000	326120	8752600	8134200	9341400	9732900	8612100	56059000	8701000	10178000	10435000	8535500	9582700	8906600	10011000	8460000	8740000	10361000	8501700	12740000	11317000	8891800	12217000	181170
sp|Q9NUV7|SPTC3_HUMAN	Serine palmitoyltransferase 3 OS=Homo sapiens OX=9606 GN=SPTLC3 PE=1 SV=3	Q9NUV7	SPTLC3	Homo sapiens	19257000	5171000	3621800	45305000	10303000	8807800	3009400	2741800	3799400	2719800	2915500	41499000	1142800	4292000	3053000	42410000	3152200	48603000	4498400	43274000	48016000	925570	2299800	10305000
sp|Q9NVC3|S38A7_HUMAN	Sodium-coupled neutral amino acid transporter 7 OS=Homo sapiens OX=9606 GN=SLC38A7 PE=1 SV=1	Q9NVC3	SLC38A7	Homo sapiens	13354000	1919000	7507500	5274500	4438400	4381100	3849100	6836200	11405000	1811200	5746800	3665100	4539500	3901000	3131800	5358900	7323300	2986500	1970700	3745900	7353500	4976200	5680900	8531300
sp|Q9NVR5|KTU_HUMAN	Protein kintoun OS=Homo sapiens OX=9606 GN=DNAAF2 PE=1 SV=2	Q9NVR5	DNAAF2	Homo sapiens	6634700	1042800	4469800	440620	6528500	4066900	6871400	2493000	7359200	5867100	4964500	4327900	7457600	514950	6870100	2856300	4550000	5272500	1169300	1749400	5272700	225970	937850	4748100
sp|Q9NW15|ANO10_HUMAN	Anoctamin-10 OS=Homo sapiens OX=9606 GN=ANO10 PE=1 SV=2	Q9NW15	ANO10	Homo sapiens	1545800	8490700	6926000	5549900	6754300	7010400	7355400	3019200	6525200	7936600	7792900	4576900	6447700	5760300	27515000	4057700	5322600	5374900	4848600	5172800	6527100	4278300	5577700	6602900
sp|Q9NWF9|RN216_HUMAN	E3 ubiquitin-protein ligase RNF216 OS=Homo sapiens OX=9606 GN=RNF216 PE=1 SV=3	Q9NWF9	RNF216	Homo sapiens	1657900	860520	1409600	3516300	1026700	2651300	3662100	2479000	228440	1583500	2172300	2369300	1446600	2363500	2813300	3005400	534950	2232100	2399500	897910	3296900	1313500	2905300	1602200
sp|Q9NY74|ETAA1_HUMAN	Ewing's tumor-associated antigen 1 OS=Homo sapiens OX=9606 GN=ETAA1 PE=1 SV=2	Q9NY74	ETAA1	Homo sapiens	1020400000	1131600000	1067000000	999750000	997530000	1014500000	1014800000	966180000	957100000	1011000000	1110700000	834730000	1020600000	868270000	1032600000	959950000	1006600000	884810000	795920000	944770000	939290000	732090000	851080000	1011600000
sp|Q9NY97|B3GN2_HUMAN	N-acetyllactosaminide beta-1,3-N-acetylglucosaminyltransferase 2 OS=Homo sapiens OX=9606 GN=B3GNT2 PE=1 SV=2	Q9NY97	B3GNT2	Homo sapiens	30402000	24303000	19667000	19958000	23372000	19140000	18628000	15469000	20648000	16960000	15836000	12399000	18242000	14183000	14023000	11405000	11374000	12947000	8572700	8907800	13560000	13288000	11319000	18509000
sp|Q9NYA4|MTMR4_HUMAN	Phosphatidylinositol-3,5-bisphosphate 3-phosphatase MTMR4 OS=Homo sapiens OX=9606 GN=MTMR4 PE=1 SV=2	Q9NYA4	MTMR4	Homo sapiens	117350	20808000	9299700	35661000	26411000	43801000	36641000	41939000	37062000	16096000	8673100	32773000	24803000	27234000	30976000	38757000	23838000	43563000	729810	2333900	23425000	36688000	30603000	25897000
sp|Q9NYC9|DYH9_HUMAN	Dynein axonemal heavy chain 9 OS=Homo sapiens OX=9606 GN=DNAH9 PE=1 SV=3	Q9NYC9	DNAH9	Homo sapiens	5318100	116330000	82132000	4922400	92503000	89743000	97441000	92496000	75879000	120330000	86747000	51922000	100460000	97331000	7760000	62510000	72195000	102440000	28248000	1096300	114270000	109380000	89259000	110560000
sp|Q9NYF8|BCLF1_HUMAN	Bcl-2-associated transcription factor 1 OS=Homo sapiens OX=9606 GN=BCLAF1 PE=1 SV=2	Q9NYF8	BCLAF1	Homo sapiens	31655000	22030000	18311000	38854000	24120000	22737000	27831000	25817000	19455000	23586000	14139000	21826000	23902000	14447000	21658000	30516000	11724000	11016000	10510000	13444000	9066900	10834000	12450000	14941000
sp|Q9NYQ6|CELR1_HUMAN	Cadherin EGF LAG seven-pass G-type receptor 1 OS=Homo sapiens OX=9606 GN=CELSR1 PE=1 SV=1	Q9NYQ6	CELSR1	Homo sapiens	7898.1	8741500	2082100	290850	10344000	115850	64307	9484000	12183000	212020	60867	44905	17963000	426550	10628000	382130	215780	10042000	7878600	167820	10394000	36432	7593900	8042000
sp|Q9NYV6|RRN3_HUMAN	RNA polymerase I-specific transcription initiation factor RRN3 OS=Homo sapiens OX=9606 GN=RRN3 PE=1 SV=1	Q9NYV6	RRN3	Homo sapiens	9880400	2024600	1469300	1462400	10730000	1798500	3425500	11355000	3201800	1634700	2005900	492810	166780	1423600	8834800	10773000	754510	1813400	3538900	1054200	119370	581440	329200	283360
sp|Q9NZ01|TECR_HUMAN	Very-long-chain enoyl-CoA reductase OS=Homo sapiens OX=9606 GN=TECR PE=1 SV=1	Q9NZ01	TECR	Homo sapiens	12938000	4255800	9448700	12428000	13365000	2341100	10137000	10978000	8464600	8948200	11542000	5194700	11010000	11868000	9558000	10173000	6913900	9038300	3689200	10449000	9348600	983240	7607000	928750
sp|Q9NZ08|ERAP1_HUMAN	Endoplasmic reticulum aminopeptidase 1 OS=Homo sapiens OX=9606 GN=ERAP1 PE=1 SV=3	Q9NZ08	ERAP1	Homo sapiens	25753000	37827000	23471000	33093000	25240000	22355000	29917000	25635000	27684000	29844000	21441000	15147000	27571000	25153000	23429000	22805000	19789000	17485000	10794000	13870000	15183000	19784000	17702000	21013000
sp|Q9NZP8|C1RL_HUMAN	Complement C1r subcomponent-like protein OS=Homo sapiens OX=9606 GN=C1RL PE=1 SV=2	Q9NZP8	C1RL	Homo sapiens	59163000	108090000	104380000	76833000	117110000	121970000	118850000	103570000	98551000	152750000	98348000	54968000	118950000	102520000	74392000	104180000	90192000	85551000	48229000	32406000	57041000	51006000	109580000	105910000
sp|Q9P225|DYH2_HUMAN	Dynein axonemal heavy chain 2 OS=Homo sapiens OX=9606 GN=DNAH2 PE=1 SV=3	Q9P225	DNAH2	Homo sapiens	3056500	2657000	2650200	2379900	3176700	2381000	2098700	1599500	1924100	2387800	2531300	1756100	1957200	2187800	1928900	1659700	1873200	1652700	1124200	1550000	1980000	1908300	1766000	1921500
sp|Q9P253|VPS18_HUMAN	Vacuolar protein sorting-associated protein 18 homolog OS=Homo sapiens OX=9606 GN=VPS18 PE=1 SV=2	Q9P253	VPS18	Homo sapiens	760610000	990930000	1224400000	1244200000	900240000	1315800000	1195100000	833950000	909580000	830490000	1109600000	824790000	1231400000	1018700000	1159100000	905300000	819290000	926020000	762970	892720000	777930000	41070000	865780000	696220000
sp|Q9P2D1|CHD7_HUMAN	Chromodomain-helicase-DNA-binding protein 7 OS=Homo sapiens OX=9606 GN=CHD7 PE=1 SV=3	Q9P2D1	CHD7	Homo sapiens	17001	3707900	3178700	5785200	4721300	3871400	4504400	5651700	4253400	5274800	3525600	5965300	4912800	3650000	6046900	7667900	3067000	2348600	2737000	3402800	3104900	3255800	3560700	4163500
sp|Q9P2M7|CING_HUMAN	Cingulin OS=Homo sapiens OX=9606 GN=CGN PE=1 SV=3	Q9P2M7	CGN	Homo sapiens	843160	3179400	6792000	1353500	2502900	3226600	2646700	1755800	5237500	3474800	6533900	6620400	2508200	3064400	3350300	2070200	2128500	1988200	2689200	9304200	3034000	2305200	2842100	3976900
sp|Q9UBW7|ZMYM2_HUMAN	Zinc finger MYM-type protein 2 OS=Homo sapiens OX=9606 GN=ZMYM2 PE=1 SV=1	Q9UBW7	ZMYM2	Homo sapiens	2130100	54107000	51208000	48049000	57700000	43998000	43925000	61010000	57408000	29857000	55985000	39212000	52402000	49741000	49934000	51170000	48728000	45416000	43190000	2809800	41106000	47881000	41883000	36683000
sp|Q9UDR5|AASS_HUMAN	Alpha-aminoadipic semialdehyde synthase, mitochondrial OS=Homo sapiens OX=9606 GN=AASS PE=1 SV=1	Q9UDR5	AASS	Homo sapiens	4454100	308590	546330	275300	1022600	825030	868120	103590	556360	1138900	421950	626460	711830	499960	712050	929440	1107800	423220	1574500	1028200	379900	514640	517860	823110
sp|Q9UDT6|CLIP2_HUMAN	CAP-Gly domain-containing linker protein 2 OS=Homo sapiens OX=9606 GN=CLIP2 PE=1 SV=1	Q9UDT6	CLIP2	Homo sapiens	24048000	30363000	17440000	14962000	16268000	15337000	11833000	13159000	14228000	16151000	11121000	5534100	12895000	14506000	10060000	8779800	9360400	10275000	1434700	10772000	11260000	11985000	8973400	13173000
sp|Q9UFB7|ZBT47_HUMAN	Zinc finger and BTB domain-containing protein 47 OS=Homo sapiens OX=9606 GN=ZBTB47 PE=1 SV=3	Q9UFB7	ZBTB47	Homo sapiens	18721000	10485000	12338000	23774000	6497500	12872000	25760000	4037900	20372000	867560	17845000	16421000	30563000	18397000	28475000	18282000	871660	2530300	5989200	2363400	1015200	2658200	1457700	17194000
sp|Q9UGM5|FETUB_HUMAN	Fetuin-B OS=Homo sapiens OX=9606 GN=FETUB PE=1 SV=2	Q9UGM5	FETUB	Homo sapiens	27065000	16927000	19079000	37272000	83880000	74683000	86122000	19039000	64838000	68573000	55852000	29171000	82945000	56571000	85168000	19846000	43125000	20933000	39506000	28434000	34865000	38435000	43638000	14955000
sp|Q9UGU5|HMGX4_HUMAN	HMG domain-containing protein 4 OS=Homo sapiens OX=9606 GN=HMGXB4 PE=1 SV=2	Q9UGU5	HMGXB4	Homo sapiens	96178000	68720000	56950000	97702000	75168000	61172000	65029000	75750000	57757000	46046000	40932000	56916000	56596000	47577000	51902000	63755000	41568000	39409000	24784000	38406000	30199000	26600000	31119000	28020000
sp|Q9UHC9|NPCL1_HUMAN	NPC1-like intracellular cholesterol transporter 1 OS=Homo sapiens OX=9606 GN=NPC1L1 PE=1 SV=2	Q9UHC9	NPC1L1	Homo sapiens	516680	139970	221150	434550	279390	757880	94326	329240	144960	183280	187980	287650	287430	445330	233290	451610	62403	43270	5227900	339430	2191500	68636	1297100	64120
sp|Q9UHG3|PCYOX_HUMAN	Prenylcysteine oxidase 1 OS=Homo sapiens OX=9606 GN=PCYOX1 PE=1 SV=3	Q9UHG3	PCYOX1	Homo sapiens	3119700	2354800	4555100	6076900	6226300	4106900	10745000	4824600	1651400	1491100	1027700	3671500	2739000	7083600	596620	3973600	3382700	610680	844860	4150200	1440000	1762900	3587500	1484300
sp|Q9UIX4|KCNG1_HUMAN	Voltage-gated potassium channel regulatory subunit KCNG1 OS=Homo sapiens OX=9606 GN=KCNG1 PE=1 SV=1	Q9UIX4	KCNG1	Homo sapiens	15451000	2459000	9680200	3179400	2960500	9653500	5245700	4094000	16520000	3578300	5457000	2627400	4465400	9311900	4896200	4551300	6783800	2669100	4042700	3580000	4389900	20277000	6183100	52704
sp|Q9UJ96|KCNG2_HUMAN	Voltage-gated potassium channel regulatory subunit KCNG2 OS=Homo sapiens OX=9606 GN=KCNG2 PE=1 SV=1	Q9UJ96	KCNG2	Homo sapiens	5352000	1468900	1290800	339230	1199100	5115000	1054800	699460	2200200	1854400	932090	1928100	2335600	410900	777540	5273100	2305000	2937800	3414000	348570	6608800	430890	3485100	570690
sp|Q9UJW3|DNM3L_HUMAN	DNA (cytosine-5)-methyltransferase 3-like OS=Homo sapiens OX=9606 GN=DNMT3L PE=1 SV=3	Q9UJW3	DNMT3L	Homo sapiens	86304000	37293000	59038000	63827000	48777000	40442000	43659000	45807000	30566000	19700000	40258000	29341000	36049000	28590000	34380000	34438000	20554000	26093000	15654000	15404000	22117000	12891000	17460000	13866000
sp|Q9UK55|ZPI_HUMAN	Protein Z-dependent protease inhibitor OS=Homo sapiens OX=9606 GN=SERPINA10 PE=1 SV=1	Q9UK55	SERPINA10	Homo sapiens	34677000	268160000	30596000	46596000	39842000	40132000	27839000	34229000	343710000	317020000	25583000	29364000	28460000	41601000	20515000	39161000	339380000	22304000	321180000	18237000	376010000	156370000	306770000	307730000
sp|Q9UK96|FBX10_HUMAN	F-box only protein 10 OS=Homo sapiens OX=9606 GN=FBXO10 PE=1 SV=3	Q9UK96	FBXO10	Homo sapiens	17122000	10768000	5459200000	5885200	6198500	4450600000	5516500000	5918800	5836200	4654300000	5350300000	3371400000	4327400	5279000	4493900	3817600000	4312800000	4925500	3419000000	3561300000	3769900000	7033800	3686300000	3381500
sp|Q9UKB3|DJC12_HUMAN	DnaJ homolog subfamily C member 12 OS=Homo sapiens OX=9606 GN=DNAJC12 PE=1 SV=1	Q9UKB3	DNAJC12	Homo sapiens	12812000	13124000	12982000	26039000	32101000	15337000	17480000	21966000	4624500	12867000	12768000	11367000	14854000	17209000	15860000	17825000	102690000	9095700	8780800	5033500	5970700	6715500	7489800	8035800
sp|Q9UKN7|MYO15_HUMAN	Unconventional myosin-XV OS=Homo sapiens OX=9606 GN=MYO15A PE=1 SV=2	Q9UKN7	MYO15A	Homo sapiens	48624000	24856000	1811400000	2547700000	2685400000	2437300000	1844500000	1930200000	2248800000	1549100000	2060600000	1657600000	35089000	2258300000	1700000000	1886400000	1402800000	1761000000	1467900000	2417600000	1624900000	735700000	1549400000	1519600000
sp|Q9UKX7|NUP50_HUMAN	Nuclear pore complex protein Nup50 OS=Homo sapiens OX=9606 GN=NUP50 PE=1 SV=2	Q9UKX7	NUP50	Homo sapiens	2544300	3543600	2792400	6378300	7458600	3100100	3449000	4748000	877430	3486700	3307800	3741300	4212000	4988800	4776200	5302700	2767700	2624800	2684100	1542600	1717000	2611200	2356200	2423300
sp|Q9ULK0|GRID1_HUMAN	Glutamate receptor ionotropic, delta-1 OS=Homo sapiens OX=9606 GN=GRID1 PE=1 SV=2	Q9ULK0	GRID1	Homo sapiens	30268000	4551400	29879000	1213500	530380	21118000	6392100	19103000	365540000	2195700	5285800	448470	4630000	715070	560860000	698880	9869500	368220	20720000	4408900	3288500	770110	1429100	2287700
sp|Q9ULM3|YETS2_HUMAN	YEATS domain-containing protein 2 OS=Homo sapiens OX=9606 GN=YEATS2 PE=1 SV=2	Q9ULM3	YEATS2	Homo sapiens	356510	9389600	6067900	1614500	10030000	6452900	4542800	6427000	11766000	6873900	4482800	6506500	8270900	10871000	5854000	5346900	8397400	6785300	2335600	3300300	3493900	6237500	5206600	4214800
sp|Q9UN42|AT1B4_HUMAN	Protein ATP1B4 OS=Homo sapiens OX=9606 GN=ATP1B4 PE=1 SV=1	Q9UN42	ATP1B4	Homo sapiens	7080100	3679100	4154100	8306000	3557100	5925100	4520700	7028000	3725000	3958400	5740900	7202500	5904300	4930500	5228500	6045000	4302800	2066500	15926000	7620600	13520000	5471000	7941900	7099700
sp|Q9UP83|COG5_HUMAN	Conserved oligomeric Golgi complex subunit 5 OS=Homo sapiens OX=9606 GN=COG5 PE=1 SV=4	Q9UP83	COG5	Homo sapiens	81237000	76501000	50870000	70089000	60254000	55647000	64094000	63650000	68001000	54442000	37745000	26929000	65587000	71721000	43268000	58131000	40888000	41387000	13052000	23858000	30677000	44937000	37077000	49863000
sp|Q9UPT5|EXOC7_HUMAN	Exocyst complex component 7 OS=Homo sapiens OX=9606 GN=EXOC7 PE=1 SV=3	Q9UPT5	EXOC7	Homo sapiens	10382000	2902500	1164500	1960700	6845500	1297100	396020	368120	11071000	1055100	952930	474400	310760	3468800	2395500	878590	645870	445680	6251900	53110	1716200	12828000	973310	4661900
sp|Q9UQE7|SMC3_HUMAN	Structural maintenance of chromosomes protein 3 OS=Homo sapiens OX=9606 GN=SMC3 PE=1 SV=2	Q9UQE7	SMC3	Homo sapiens	7276000	9712100	350470000	683840000	866600000	6961400	477050000	515960000	6109500	358190000	6757900	6989800	455760000	508910000	537010000	632680000	269910000	299060000	347420000	167980000	201870000	203320000	5452500	6764500
sp|Q9Y219|JAG2_HUMAN	Protein jagged-2 OS=Homo sapiens OX=9606 GN=JAG2 PE=1 SV=3	Q9Y219	JAG2	Homo sapiens	7667700	3161400	3098000	4988300	257470	14480000	66903	12045000	9657300	463410	3248200	1420000	181410	11153000	13980000	10357000	567980	10833000	8426100	8687500	7643400	7191700	14790000	9167500
sp|Q9Y247|FA50B_HUMAN	Protein FAM50B OS=Homo sapiens OX=9606 GN=FAM50B PE=1 SV=1	Q9Y247	FAM50B	Homo sapiens	63197000	47609000	47021000	40222000	40564000	39444000	39902000	34622000	5456600	33440000	38394000	29628000	34693000	33127000	36360000	5111400	29556000	29262000	31246000	28886000	30234000	25922000	34254000	35537000
sp|Q9Y265|RUVB1_HUMAN	RuvB-like 1 OS=Homo sapiens OX=9606 GN=RUVBL1 PE=1 SV=1	Q9Y265	RUVBL1	Homo sapiens	81353	79017000	93334000	60455000	73955000	48721000	47441000	55880000	62972000	51630000	95006000	51525000	54586000	45618000	78576000	50822000	92006000	46469000	17376000	37353000	64713000	31494000	38226000	43701000
sp|Q9Y267|S22AE_HUMAN	Solute carrier family 22 member 14 OS=Homo sapiens OX=9606 GN=SLC22A14 PE=1 SV=4	Q9Y267	SLC22A14	Homo sapiens	8961800	335670	575250	877120	641370	545360	607440	566790	445960	331200	545760	403220	406570	5108600	495050	511280	439730	351160	178350	186920	300000	271810	271800	172290
sp|Q9Y2D2|S35A3_HUMAN	UDP-N-acetylglucosamine transporter OS=Homo sapiens OX=9606 GN=SLC35A3 PE=1 SV=1	Q9Y2D2	SLC35A3	Homo sapiens	127900000	99292000	2662000	79912000	127510000	113240000	135470000	3600600	134860	531720	84485000	85628000	65627000	49398000	132890000	158490000	107040000	82020000	99344000	47011000	82419000	59515000	87144000	361730
sp|Q9Y2E5|MA2B2_HUMAN	Epididymis-specific alpha-mannosidase OS=Homo sapiens OX=9606 GN=MAN2B2 PE=1 SV=4	Q9Y2E5	MAN2B2	Homo sapiens	5196300	13720000	11216000	15241000	14407000	13178000	13724000	11097000	10057000	7354300	12072000	6198600	9766300	9970800	12666000	10338000	9711800	10402000	7378000	10169000	8700700	8551700	11852000	8775500
sp|Q9Y2I9|TBC30_HUMAN	TBC1 domain family member 30 OS=Homo sapiens OX=9606 GN=TBC1D30 PE=1 SV=2	Q9Y2I9	TBC1D30	Homo sapiens	6287100	14790000	2015600	6263800	3458500	2866600	3266200	4430000	4647200	1657100	1092400	4167300	2823200	2195200	3296600	3885700	8737900	6043500	1595300	4337200	1147500	7909000	6373400	2275600
sp|Q9Y2K9|STB5L_HUMAN	Syntaxin-binding protein 5-like OS=Homo sapiens OX=9606 GN=STXBP5L PE=1 SV=2	Q9Y2K9	STXBP5L	Homo sapiens	12168000	16834000	9863800	11148000	11365000	14943000	11911000	11439000	10514000	18111000	12678000	7787100	18380000	15600000	14394000	37502000	12513000	17863000	7078100	16881000	26239000	17634000	17936000	21968000
sp|Q9Y2R9|RT07_HUMAN	Small ribosomal subunit protein uS7m OS=Homo sapiens OX=9606 GN=MRPS7 PE=1 SV=2	Q9Y2R9	MRPS7	Homo sapiens	2622000	6607000	3359500	4511400	4742200	4135800	4369400	5000800	3543600	4642800	3386500	8506800	4615800	4708200	2939700	2865400	2137400	4103400	246060	3315900	3275400	5353000	3329000	4954800
sp|Q9Y2X3|NOP58_HUMAN	Nucleolar protein 58 OS=Homo sapiens OX=9606 GN=NOP58 PE=1 SV=1	Q9Y2X3	NOP58	Homo sapiens	3871900	84698000	5040500	71822000	68055000	52165000	65119000	62125000	66221000	56877000	67249000	53328000	72001000	65194000	69340000	55204000	66052000	67518000	2757100	2132300	149290000	453190	851220	84462000
sp|Q9Y2X7|GIT1_HUMAN	ARF GTPase-activating protein GIT1 OS=Homo sapiens OX=9606 GN=GIT1 PE=1 SV=2	Q9Y2X7	GIT1	Homo sapiens	801090	1251400	1147200	1106300	1358100	309790	1711700	916660	1448400	3760400	2832000	1541400	501870	1092100	637350	964840	1238900	1583700	379150	2659100	2452200	1542800	1858700	1651300
sp|Q9Y3B3|TMED7_HUMAN	Transmembrane emp24 domain-containing protein 7 OS=Homo sapiens OX=9606 GN=TMED7 PE=1 SV=2	Q9Y3B3	TMED7	Homo sapiens	112700000	104350	80249000	166100000	127640000	101900000	122400000	163600000	93836000	93586000	87208000	2470400	3268900	104280000	143220000	181700000	102420000	84475000	41370000	51782000	77663000	59010000	3249200	2336000
sp|Q9Y3R4|NEUR2_HUMAN	Sialidase-2 OS=Homo sapiens OX=9606 GN=NEU2 PE=1 SV=2	Q9Y3R4	NEU2	Homo sapiens	64096000	52125000	48349000	38655000	66635000	77663000	69141000	53743000	48532000	53975000	56301000	39478000	67819000	57785000	79096000	51874000	78920000	42590000	14137000	64203000	45399000	40739000	74610000	67197000
sp|Q9Y448|SKAP_HUMAN	Small kinetochore-associated protein OS=Homo sapiens OX=9606 GN=KNSTRN PE=1 SV=2	Q9Y448	KNSTRN	Homo sapiens	3800000	2431800	2731800	3623800	2934200	2951100	2292700	5347300	1685200	1105700	3261500	2585700	2779900	1538700	1320600	2154900	1990000	1782800	1759500	2904000	2551900	1439900	1781200	2309000
sp|Q9Y4E8|UBP15_HUMAN	Ubiquitin carboxyl-terminal hydrolase 15 OS=Homo sapiens OX=9606 GN=USP15 PE=1 SV=3	Q9Y4E8	USP15	Homo sapiens	4938300	2930000	1455100	8112500	2253900	15301000	4608000	8305300	1095500	3785500	6862000	8885800	4980500	3376200	6070200	15132000	3542400	14673000	125270000	7069200	28488000	5044300	25294000	1149000
sp|Q9Y4F1|FARP1_HUMAN	FERM, ARHGEF and pleckstrin domain-containing protein 1 OS=Homo sapiens OX=9606 GN=FARP1 PE=1 SV=1	Q9Y4F1	FARP1	Homo sapiens	88543000	102120000	104980000	60010000	37635000	60278000	42388000	28000000	48003000	63406000	73822000	21288000	27850000	31279000	36793000	32436000	17474000	21440000	15889000	16955000	16585000	34724000	20130000	25130000
sp|Q9Y4X3|CCL27_HUMAN	C-C motif chemokine 27 OS=Homo sapiens OX=9606 GN=CCL27 PE=1 SV=1	Q9Y4X3	CCL27	Homo sapiens	74588000	35775000	30047000	33786000	35078000	30319000	22696000	20060000	25941000	17316000	18615000	17897000	18270000	1070700	645170	17195000	11677000	12821000	11935000	17605000	14043000	5024900	12818000	11506000
sp|Q9Y566|SHAN1_HUMAN	SH3 and multiple ankyrin repeat domains protein 1 OS=Homo sapiens OX=9606 GN=SHANK1 PE=1 SV=2	Q9Y566	SHANK1	Homo sapiens	3676900	6831800	6329100	5844700	3081600	6281500	4492400	6611200	3321400	5963100	5191100	7105100	3697900	3820300	3824200	6053800	8193000	6494100	1437900	3934400	2994600	3526900	10769000	3940900
sp|Q9Y613|FHOD1_HUMAN	FH1/FH2 domain-containing protein 1 OS=Homo sapiens OX=9606 GN=FHOD1 PE=1 SV=3	Q9Y613	FHOD1	Homo sapiens	134320000	93356000	82803000	154370000	112570000	96876000	120560000	116820000	67585000	97343000	63082000	77053000	99807000	66528000	112990000	126360000	51361000	43302000	38320000	46484000	42507000	44379000	53196000	63732000
sp|Q9Y618|NCOR2_HUMAN	Nuclear receptor corepressor 2 OS=Homo sapiens OX=9606 GN=NCOR2 PE=1 SV=3	Q9Y618	NCOR2	Homo sapiens	7541100	5881600	5044100	3625900	4012400	3074800	3892900	1646500	1976900	3552400	4011000	2242800	3602300	2512900	3565800	2385500	1723500	2741300	6147500	1524200	3787300	1038100	2231300	2470600
sp|Q9Y6C5|PTC2_HUMAN	Protein patched homolog 2 OS=Homo sapiens OX=9606 GN=PTCH2 PE=1 SV=2	Q9Y6C5	PTCH2	Homo sapiens	5175500	2392300	2579900	7164500	2323300	9722300	11379000	3016000	5161300	1296100	2284500	493510	6593500	1784000	3379500	5729100	2452200	9026900	5713700	4468000	5410600	3833500	4261100	4315900
sp|Q9Y6K1|DNM3A_HUMAN	DNA (cytosine-5)-methyltransferase 3A OS=Homo sapiens OX=9606 GN=DNMT3A PE=1 SV=4	Q9Y6K1	DNMT3A	Homo sapiens	219090000	220140000	181870000	148000000	155150000	142760000	131400000	128570000	85460000	100250000	141940000	77553000	125440000	99013000	118170000	110130000	91458000	93899000	65178000	101730000	102070000	56897000	92354000	92835000
sp|Q9Y6N7|ROBO1_HUMAN	Roundabout homolog 1 OS=Homo sapiens OX=9606 GN=ROBO1 PE=1 SV=1	Q9Y6N7	ROBO1	Homo sapiens	26355000	42296000	29447000	77214000	1657700	31734000	18155000	32206000	117180000	52581000	35203000	14719000	29790000	30698000	30338000	79914000	20177000	27631000	15546000	46412000	28620000	26863000	29247000	19812000
sp|Q9Y6N8|CAD10_HUMAN	Cadherin-10 OS=Homo sapiens OX=9606 GN=CDH10 PE=1 SV=2	Q9Y6N8	CDH10	Homo sapiens	35293000	30172000	32389000	31847000	1750100	2417600	1870700	30337000	2184400	1450400	1131800	3006300	2198700	27889000	1629600	1623000	19735000	4613400	2755400	1447200	19936000	1369900	1972200	1072100
sp|A0A075B6J9|LV218_HUMAN	Immunoglobulin lambda variable 2-18 OS=Homo sapiens OX=9606 GN=IGLV2-18 PE=1 SV=2	A0A075B6J9	IGLV2-18	Homo sapiens	15193000	28969000	20230000	29737000	32112000	10518000	42690000	20986000	19210000	111480000	14643000	14145000	35732000	20687000	7991600	21823000	29079000	18493000	1100800000	18806000	42933000	15716000	22501000	7222400
sp|A4FU69|EFCB5_HUMAN	EF-hand calcium-binding domain-containing protein 5 OS=Homo sapiens OX=9606 GN=EFCAB5 PE=1 SV=3	A4FU69	EFCAB5	Homo sapiens	6149500	91439000	12817000	52884000	66572000	38976000	4027500	2058300	2630900	1860900	6762300	1612700	2785300	2123900	1842300	6496200	2672300	1848800	6972700	2113200	1916800	1802700	2765000	4882600
sp|A6NI28|RHG42_HUMAN	Rho GTPase-activating protein 42 OS=Homo sapiens OX=9606 GN=ARHGAP42 PE=1 SV=3	A6NI28	ARHGAP42	Homo sapiens	4939200	9188900	13147000	4883500	6045700	7423400	5336100	5063800	5646300	5840400	14676000	3984200	6847000	6857400	7111100	6064400	4539900	5486100	5048400	5387700	5674600	4547200	5692100	6491800
sp|A6NJB7|PRR19_HUMAN	Proline-rich protein 19 OS=Homo sapiens OX=9606 GN=PRR19 PE=1 SV=1	A6NJB7	PRR19	Homo sapiens	11515000	6674800	6286900	7976500	7560900	6870700	5057900	4996200	5455900	120190000	7159200	3930300	7433400	10999000	4299100	14014000	7769700	7053700	7393400	6715200	8681000	5275000	6384500	13755000
sp|A6NNW6|ENO4_HUMAN	Enolase 4 OS=Homo sapiens OX=9606 GN=ENO4 PE=1 SV=4	A6NNW6	ENO4	Homo sapiens	13114000	5998700	7323400	9431000	12323000	4464700	8406400	7942900	6007200	5874300	7114100	4455900	7141400	4347600	6096600	6256700	3181300	7254200	3855100	5578200	5078400	3880200	4927700	3329300
sp|B2RNN3|C1T9B_HUMAN	Complement C1q and tumor necrosis factor-related protein 9B OS=Homo sapiens OX=9606 GN=C1QTNF9B PE=1 SV=1	B2RNN3	C1QTNF9B	Homo sapiens	443360	3578200	815520	762570	1024800	643830	1065900	1457900	1183300	2001700	1009700	860990	2042900	1906400	877410	3492400	397720	1691500	3804800	950990	769050	2054800	3368200	2696300
sp|O00295|TULP2_HUMAN	Tubby-related protein 2 OS=Homo sapiens OX=9606 GN=TULP2 PE=1 SV=2	O00295	TULP2	Homo sapiens	8477000	6897100	5490600	12797000	7839300	7267300	8522800	10377000	6505300	7394600	4202200	6405400	7541900	8578900	7371300	11950000	4702800	6097100	2564700	4366800	5471700	9458100	6954900	7346300
sp|O94988|FA13A_HUMAN	Protein FAM13A OS=Homo sapiens OX=9606 GN=FAM13A PE=1 SV=2	O94988	FAM13A	Homo sapiens	4410700	4061900	3496200	5333700	6323400	4536200	3266200	4722900	4351300	3103900	3673300	2874000	4072900	4738700	3817400	7123300	4623600	3026800	1532500	5632700	3044600	1965300	2638800	2674000
sp|P01599|KV117_HUMAN	Immunoglobulin kappa variable 1-17 OS=Homo sapiens OX=9606 GN=IGKV1-17 PE=1 SV=2	P01599	IGKV1-17	Homo sapiens	2953700	203790000	202140000	773100000	157440000	115350000	87430000	466620000	194880000	159700000	138680000	339390000	120030000	115340000	87196000	351380000	436700000	162070000	80038000	21438000	191690000	2366400	111500000	194720000
sp|P01601|KVD16_HUMAN	Immunoglobulin kappa variable 1D-16 OS=Homo sapiens OX=9606 GN=IGKV1D-16 PE=1 SV=2	P01601	IGKV1D-16	Homo sapiens	4382600	11238000	11753000	11189000	6024400	13480000	12790000	5406800	7347300	11838000	3058200	3206800	6002900	10488000	16327000	11026000	5291900	3234400	10871000	4759200	16393000	2707900	7365500	12031000
sp|P01703|LV140_HUMAN	Immunoglobulin lambda variable 1-40 OS=Homo sapiens OX=9606 GN=IGLV1-40 PE=1 SV=2	P01703	IGLV1-40	Homo sapiens	10567000	6924600	18219000	3958200	16615000	5419900	8837900	5254200	11809000	21847000	4507300	15524000	14924000	4058300	19091000	4759600	14749000	1101400	9137300	9376500	4341300	3553200	27898000	3164600
sp|P01714|LV319_HUMAN	Immunoglobulin lambda variable 3-19 OS=Homo sapiens OX=9606 GN=IGLV3-19 PE=1 SV=2	P01714	IGLV3-19	Homo sapiens	22692000	11811000	15885000	15826000	26637000	18455000	16996000	12100000	25677000	10088000	16796000	14602000	24879000	13590000	16018000	13166000	25242000	19541000	30934000	19340000	8916900	12406000	23082000	12121000
sp|P01717|LV325_HUMAN / sp|P01718|LV327_HUMAN / sp|A0A075B6K0|LV316_HUMAN	Immunoglobulin lambda variable 3-25 OS=Homo sapiens OX=9606 GN=IGLV3-25 PE=1 SV=2	P01717 / P01718 / A0A075B6K0	IGLV3-25 / IGLV3-27 / IGLV3-16	Homo sapiens	76183000	21557000	23320000	22860000	62813000	43714000	24597000	22186000	70642000	14411000	21327000	23599000	59198000	34492000	22447000	22674000	29804000	33415000	33890000	27452000	19456000	17992000	54550000	23071000
sp|P01743|HV146_HUMAN	Immunoglobulin heavy variable 1-46 OS=Homo sapiens OX=9606 GN=IGHV1-46 PE=1 SV=2	P01743	IGHV1-46	Homo sapiens	19099000	13804000	14191000	11585000	27631000	18124000	14244000	11729000	12605000	6622900	12250000	6571200	20155000	16360000	10579000	5386800	8726500	6426500	2825500	10272000	15262000	8533500	11519000	8049300
sp|P01782|HV309_HUMAN	Immunoglobulin heavy variable 3-9 OS=Homo sapiens OX=9606 GN=IGHV3-9 PE=1 SV=2	P01782	IGHV3-9	Homo sapiens	3499100	76671000	72578000	98431000	93527000	75701000	90561000	82511000	40403000	66130000	62073000	45829000	69024000	70035000	6544400	87794000	9104700	58865000	4732300	43595000	35462000	41373000	51459000	3642400
sp|P04211|LV743_HUMAN	Immunoglobulin lambda variable 7-43 OS=Homo sapiens OX=9606 GN=IGLV7-43 PE=1 SV=2	P04211	IGLV7-43	Homo sapiens	2383100	485720	901240	1380400	3750800	954490	960160	2102100	2014600	1852800	579320	930380	3574200	782190	968310	1960600	949430	2227900	2377400	1600700	893380	308310	766650	2372100
sp|P04430|KV116_HUMAN	Immunoglobulin kappa variable 1-16 OS=Homo sapiens OX=9606 GN=IGKV1-16 PE=1 SV=2	P04430	IGKV1-16	Homo sapiens	6533300	37093000	20751000	43303000	10524000	8077500	11929000	43714000	10345000	9660300	17176000	10426000	10610000	5366500	6952300	46003000	11608000	11539000	25829000	14216000	11681000	10591000	12243000	13196000
sp|P04433|KV311_HUMAN / sp|A0A0A0MRZ8|KVD11_HUMAN	Immunoglobulin kappa variable 3-11 OS=Homo sapiens OX=9606 GN=IGKV3-11 PE=1 SV=1	P04433 / A0A0A0MRZ8	IGKV3-11 / IGKV3D-11	Homo sapiens	321850000	172010000	216590000	141650000	264130000	225060000	297400000	303920000	248340000	120180000	182140000	153300000	237530000	171980000	274380000	269710000	251380000	165870000	144010000	192910000	175880000	160080000	251010000	189120000
sp|P06310|KV230_HUMAN / sp|A0A075B6S6|KVD30_HUMAN	Immunoglobulin kappa variable 2-30 OS=Homo sapiens OX=9606 GN=IGKV2-30 PE=1 SV=2	P06310 / A0A075B6S6	IGKV2-30 / IGKV2D-30	Homo sapiens	5462000	7304700	9027300	6572600	14727000	5034300	5539000	7880800	61347000	4464900	6940100	8399000	9082700	2056800	7666400	8071700	2275200	6971900	8890800	12748000	10153000	1884500	9334700	3731100
sp|P06331|HV434_HUMAN	Immunoglobulin heavy variable 4-34 OS=Homo sapiens OX=9606 GN=IGHV4-34 PE=1 SV=2	P06331	IGHV4-34	Homo sapiens	10508000	898280	6581500	4603000	22118000	3967100	3618600	2837200	6380900	2490300	5064300	3408200	15222000	3052700	1651300	2661000	144740	3122000	5099700	33650000	5106300	3263100	6765700	4139500
sp|P0DOX3|IGD_HUMAN	Immunoglobulin delta heavy chain OS=Homo sapiens OX=9606 PE=1 SV=1	P0DOX3		Homo sapiens	30734000	55622000	206660000	24816000	36874000	118650000	46302000	25411000	79974000	96503000	110560000	26293000	86826000	103440000	92151000	16009000	41408000	36673000	93270000	52194000	129630000	25097000	85339000	101300000
sp|P35542|SAA4_HUMAN	Serum amyloid A-4 protein OS=Homo sapiens OX=9606 GN=SAA4 PE=1 SV=2	P35542	SAA4	Homo sapiens	239380000	249480000	182000000	492190000	274190000	318270000	425930000	284140000	303800000	222890000	152210000	308790000	292370000	356510000	376240000	367160000	181840000	213460000	139960000	212630000	264110000	44132000	134530000	182500000
sp|P49406|RM19_HUMAN	Large ribosomal subunit protein bL19m OS=Homo sapiens OX=9606 GN=MRPL19 PE=1 SV=2	P49406	MRPL19	Homo sapiens	6967100	10151000	6209400	9990100	11310000	10519000	4016300	6306500	2671000	6526000	12350000	8059400	11385000	6643300	9618500	9153800	6731200	12258000	10578000	9052000	12884000	4138600	10884000	8184300
sp|P62683|GAK21_HUMAN	Endogenous retrovirus group K member 21 Gag polyprotein OS=Homo sapiens OX=9606 GN=ERVK-21 PE=1 SV=2	P62683	ERVK-21	Homo sapiens	9582700	18490000	25408000	28065000	20714000	33136000	24064000	19467000	16609000	11128000	18376000	11303000	24749000	10357000	20126000	15180000	14690000	17684000	12768000	13548000	14199000	714910	19576000	11394000
sp|Q15035|TRAM2_HUMAN	Translocating chain-associated membrane protein 2 OS=Homo sapiens OX=9606 GN=TRAM2 PE=1 SV=1	Q15035	TRAM2	Homo sapiens	10799000	3500800	7568600	17966000	15392000	8216300	18656000	12773000	12742000	8677700	7856200	4228400	23307000	12797000	9544700	11203000	14982000	8017300	4399300	9346600	4667300	5503200	3518100	5799400
sp|Q15391|P2Y14_HUMAN	P2Y purinoceptor 14 OS=Homo sapiens OX=9606 GN=P2RY14 PE=1 SV=1	Q15391	P2RY14	Homo sapiens	5912000	26749000	24595000	247580	29663000	566510	38297000	268680	486670	28783000	28209000	460190	552390	7071500	39641000	28278000	693280	411290	315990	31745000	23188000	38461000	444440	483040
sp|Q15773|MLF2_HUMAN	Myeloid leukemia factor 2 OS=Homo sapiens OX=9606 GN=MLF2 PE=1 SV=1	Q15773	MLF2	Homo sapiens	23345000	15937000	12146000	20764000	15688000	11218000	12572000	14429000	11972000	8469900	5879900	12924000	8057900	6546600	11566000	13130000	4361900	5844000	5061800	7287000	6531300	3984400	5696600	5188600
sp|Q4G0F5|VP26B_HUMAN	Vacuolar protein sorting-associated protein 26B OS=Homo sapiens OX=9606 GN=VPS26B PE=1 SV=2	Q4G0F5	VPS26B	Homo sapiens	27399	3482600	1173200	1528900	606140	6821500	4923800	2172400	442350	7069000	7166200	6583300	7563500	6850400	1493800	2673200	2387800	1846200	15167000	6728400	1837000	880290	1557600	3940300
sp|Q5T013|HYI_HUMAN	Putative hydroxypyruvate isomerase OS=Homo sapiens OX=9606 GN=HYI PE=1 SV=2	Q5T013	HYI	Homo sapiens	553690000	647460000	615330000	697630000	1001500000	659100000	640410000	637980000	475750000	521790000	582790000	427200000	772840000	609450000	612910000	572250000	441030000	507280000	288440000	329790000	465400000	284070000	426880000	367530000
sp|Q5T7N2|LITD1_HUMAN	LINE-1 type transposase domain-containing protein 1 OS=Homo sapiens OX=9606 GN=L1TD1 PE=1 SV=1	Q5T7N2	L1TD1	Homo sapiens	561280000	561990000	392060000	353740000	327630000	270320000	236290000	244700000	262060000	260790000	296820000	173730000	254400000	198210000	251810000	201870000	263000000	147620000	172200000	1061400	200890000	159370000	163210000	195610000
sp|Q66K66|TM198_HUMAN	Transmembrane protein 198 OS=Homo sapiens OX=9606 GN=TMEM198 PE=1 SV=1	Q66K66	TMEM198	Homo sapiens	9476900	8233500	9039100	11308000	3022800	18319000	15980000	2991700	6021500	14966000	7203600	30504000	7227400	5905300	7031800	4830300	10675000	9457300	75699000	10468000	49505000	2698300	37437000	27643000
sp|Q68DN1|S31H1_HUMAN	Spermatogenesis-associated protein 31H1 OS=Homo sapiens OX=9606 GN=SPATA31H1 PE=1 SV=3	Q68DN1	SPATA31H1	Homo sapiens	52470000	6443500	6693900	6950200	24341000	9367000	6769900	15569000	9161900	5407300	6079100	763610	19988000	6083400	6099900	20836000	6133400	5670900	7934200	1219800	5751300	6961900	6963200	6563500
sp|Q6NT32|EST5A_HUMAN	Carboxylesterase 5A OS=Homo sapiens OX=9606 GN=CES5A PE=1 SV=1	Q6NT32	CES5A	Homo sapiens	1944200	4409600	7491700	23935000	9315300	6283200	23680000	7079300	20923000	1785300	25613000	5956600	10093000	25772000	10174000	9168600	11918000	6422700	23319000	6464500	27038000	24455000	5393800	22456000
sp|Q6V1P9|PCD23_HUMAN	Protocadherin-23 OS=Homo sapiens OX=9606 GN=DCHS2 PE=1 SV=2	Q6V1P9	DCHS2	Homo sapiens	572660	13224000	12048000	12101000	12981000	13552000	13456000	11287000	8852600	12651000	13522000	14807000	13481000	10028000	12255000	11218000	10661000	12297000	16117000	13795000	15392000	10869000	14401000	13271000
sp|Q6ZTQ3|RASF6_HUMAN	Ras association domain-containing protein 6 OS=Homo sapiens OX=9606 GN=RASSF6 PE=1 SV=1	Q6ZTQ3	RASSF6	Homo sapiens	17912000	61182000	66372000	26810000	31165000	28376000	23817000	24970000	12337000	12895000	14028000	25518000	19780000	14365000	31545000	26606000	18219000	23785000	17672000	10585000	26344000	6985400	16666000	10105000
sp|Q7Z5M8|AB12B_HUMAN	Protein ABHD12B OS=Homo sapiens OX=9606 GN=ABHD12B PE=1 SV=1	Q7Z5M8	ABHD12B	Homo sapiens	38303000	39901000	41260000	28528000	30766000	26498000	30847000	28184000	31135000	29815000	33588000	18548000	26021000	22035000	28924000	22804000	32559000	20771000	8818100	16332000	18828000	22005000	17993000	24225000
sp|Q86TA1|MOB3B_HUMAN	MOB kinase activator 3B OS=Homo sapiens OX=9606 GN=MOB3B PE=1 SV=2	Q86TA1	MOB3B	Homo sapiens	730920	18099000	11681000	13944000	9729600	17019000	10077000	9056000	33497000	8608700	10864000	49438000	8801200	7435100	10657000	16521000	8373500	15462000	24915000	49308000	14954000	14945000	19794000	15972000
sp|Q86X19|TMM17_HUMAN	Transmembrane protein 17 OS=Homo sapiens OX=9606 GN=TMEM17 PE=1 SV=2	Q86X19	TMEM17	Homo sapiens	221240000	141220000	148250000	6111800	136520000	80659000	8404200	299550000	165110000	112210000	236070000	236950000	349140000	9146600	2629300	253070000	3960400	160320000	273380000	208750000	232350000	332200000	160480000	389210000
sp|Q8IVV2|LOXH1_HUMAN	Lipoxygenase homology domain-containing protein 1 OS=Homo sapiens OX=9606 GN=LOXHD1 PE=2 SV=4	Q8IVV2	LOXHD1	Homo sapiens	79757000	47100000	48463000	77651000	85115000	47622000	87019000	49886000	63147000	37251000	55314000	53282000	83727000	52656000	81278000	49317000	56408000	89460000	22831000	47296000	50501000	43237000	26004000	49725000
sp|Q8IYL2|TRM44_HUMAN	Probable tRNA (uracil-O(2)-)-methyltransferase OS=Homo sapiens OX=9606 GN=TRMT44 PE=1 SV=2	Q8IYL2	TRMT44	Homo sapiens	7508600	9849900	8945800	12271000	11921000	12491000	10217000	8583700	6473100	7849800	8227100	13019000	7395000	6658700	11386000	7871400	8824200	7752500	10928000	5269000	9537500	2943100	6619500	4655100
sp|Q8N8K9|K1958_HUMAN	Uncharacterized protein KIAA1958 OS=Homo sapiens OX=9606 GN=KIAA1958 PE=1 SV=1	Q8N8K9	KIAA1958	Homo sapiens	11240000	1391000	734490	217420000	271950000	7100100	326480000	10439000	9795100	170860000	243540000	173460000	310120000	6910300	6029400	7412100	5065400	183830	3630200	231740000	134790000	590130	3275300	422930
sp|Q8NBV4|PLPP7_HUMAN	Inactive phospholipid phosphatase 7 OS=Homo sapiens OX=9606 GN=PLPP7 PE=1 SV=1	Q8NBV4	PLPP7	Homo sapiens	3423300	16744000	4199100	19521000	12213000	17513000	19874000	19102000	6254300	5472800	20391000	10680000	1202100	3292800	3278500	3806300	5954600	3028200	9676100	2771000	14367000	2212800	3895700	5115700
sp|Q8NEP9|ZN555_HUMAN	Zinc finger protein 555 OS=Homo sapiens OX=9606 GN=ZNF555 PE=1 SV=4	Q8NEP9	ZNF555	Homo sapiens	275760000	266060000	241160000	318890000	399660000	275130000	210140000	204810000	169140000	208540000	232050000	241390000	309940000	261300000	248180000	257870000	179730000	207630000	158510000	203510000	216070000	121390000	183620000	181810000
sp|Q8NFW1|COMA1_HUMAN	Collagen alpha-1(XXII) chain OS=Homo sapiens OX=9606 GN=COL22A1 PE=1 SV=2	Q8NFW1	COL22A1	Homo sapiens	2181300	2674100	6285100	5587600	6491100	7540200	6032200	5049100	3573800	35100000	3934800	12331000	5772200	13923000	15137000	12067000	1860200	1412100	6772000	4693000	2905400	936880	1761000	11593000
sp|Q8TBZ0|CC110_HUMAN	Coiled-coil domain-containing protein 110 OS=Homo sapiens OX=9606 GN=CCDC110 PE=1 SV=1	Q8TBZ0	CCDC110	Homo sapiens	1782100	1013400	4113200	3436100	4701200	3611800	5191100	5433800	1690200	4892700	1313600	3749000	4774800	1506100	2185600	1031300	3054500	947830	2975600	3759900	1669000	740310	1826700	3543900
sp|Q8WUA2|PPIL4_HUMAN	Peptidyl-prolyl cis-trans isomerase-like 4 OS=Homo sapiens OX=9606 GN=PPIL4 PE=1 SV=1	Q8WUA2	PPIL4	Homo sapiens	2526600	4247800	5177800	3744200	3285300	4498700	7522500	4066000	5360600	5167100	6807000	5263100	6700400	6616700	8156500	6591600	6056800	7278600	695260	6055400	5394000	587350	5722400	5780400
sp|Q8WUJ1|NEUFC_HUMAN	Neuferricin OS=Homo sapiens OX=9606 GN=CYB5D2 PE=1 SV=1	Q8WUJ1	CYB5D2	Homo sapiens	28864000	18712000	20317000	23599000	27892000	20943000	23364000	18125000	19875000	12583000	18603000	15714000	20770000	16092000	24733000	23044000	13003000	12720000	11700000	15110000	9656000	7577300	8999000	8777500
sp|Q96BQ1|FAM3D_HUMAN	Protein FAM3D OS=Homo sapiens OX=9606 GN=FAM3D PE=1 SV=1	Q96BQ1	FAM3D	Homo sapiens	2521000	1226000	6166000	5073900	772210	7686300	4841100	10586000	13715000	1002500	7243800	1226300	472030	963610	5944500	10395000	7456400	7928600	5362300	420260	10030000	7752000	9298900	6480200
sp|Q96FN9|DTD2_HUMAN	D-aminoacyl-tRNA deacylase 2 OS=Homo sapiens OX=9606 GN=DTD2 PE=1 SV=1	Q96FN9	DTD2	Homo sapiens	41113000	355680000	30571000	27986000	30087000	34739000	29576000	34034000	36499000	23825000	24896000	20938000	27486000	29981000	22894000	28356000	34876000	25137000	12457000	326600000	327550000	21763000	28435000	26143000
sp|Q96P50|ACAP3_HUMAN	Arf-GAP with coiled-coil, ANK repeat and PH domain-containing protein 3 OS=Homo sapiens OX=9606 GN=ACAP3 PE=1 SV=2	Q96P50	ACAP3	Homo sapiens	154510000	693460000	341010000	163280000	72304000	101350000	455010000	91739000	2845900000	80375000	103340000	4279600000	84430000	355650000	334370000	809650000	383630000	488930000	492100000	476800000	231430000	726080000	709080000	864450000
sp|Q99614|TTC1_HUMAN	Tetratricopeptide repeat protein 1 OS=Homo sapiens OX=9606 GN=TTC1 PE=1 SV=1	Q99614	TTC1	Homo sapiens	33078000	45544000	35240000	31882000	33639000	31997000	31429000	32476000	37071000	31579000	25751000	16692000	29490000	27381000	27769000	30375000	23256000	19713000	22844000	14440000	13816000	18716000	10859000	19229000
sp|Q9H347|UBQL3_HUMAN	Ubiquilin-3 OS=Homo sapiens OX=9606 GN=UBQLN3 PE=1 SV=2	Q9H347	UBQLN3	Homo sapiens	5925100	1030300	1251700	608760	2077900	1368800	1541700	1795900	2518100	1279900	1364000	1089000	2091000	6463600	3849700	4048800	1119700	1329700	1765400	1123200	5546300	451090	1144400	4143800
sp|Q9P2F8|SI1L2_HUMAN	Signal-induced proliferation-associated 1-like protein 2 OS=Homo sapiens OX=9606 GN=SIPA1L2 PE=1 SV=2	Q9P2F8	SIPA1L2	Homo sapiens	6625600	9486100	6192900	5163700	915950	997530	7041000	15649000	2582800	3027300	3427200	2578400	2625500	758540	1242100	730450	2140000	913650	611690	1168500	513350	1789700	634480	4070400
sp|Q9UPX0|TUTLB_HUMAN	Protein turtle homolog B OS=Homo sapiens OX=9606 GN=IGSF9B PE=1 SV=2	Q9UPX0	IGSF9B	Homo sapiens	27782000	25612000	22199000	25704000	26498000	25252000	31605000	33801000	20678000	20548000	9791400	24584000	32967000	35904000	46456000	45214000	28722000	34638000	15341000	15320000	30455000	4320200	24565000	25649000
sp|Q9Y2L6|FRM4B_HUMAN	FERM domain-containing protein 4B OS=Homo sapiens OX=9606 GN=FRMD4B PE=1 SV=4	Q9Y2L6	FRMD4B	Homo sapiens	5244500	178600000	59904000	379660000	9732800	465200000	95330000	17555000	3280300	7447000	26908000	311460000	140420000	22832000	15265000	259920000	24071000	291340000	11151000	235010000	794040000	191300000	619690000	168280000
sp|A0A075B6H9|LV469_HUMAN	Immunoglobulin lambda variable 4-69 OS=Homo sapiens OX=9606 GN=IGLV4-69 PE=1 SV=1	A0A075B6H9	IGLV4-69	Homo sapiens	164930	3386700	5344700	4078500	7898300	8910300	11341000	6278800	5616600	3295700	8085800	7002400	11891000	9226100	11412000	7318500	12509000	10141000	2510400	10719000	6561200	3879300	10069000	4530200
sp|A0A075B6I0|LV861_HUMAN	Immunoglobulin lambda variable 8-61 OS=Homo sapiens OX=9606 GN=IGLV8-61 PE=1 SV=7	A0A075B6I0	IGLV8-61	Homo sapiens	75929000	28884000	39029000	27491000	1799900	41232	24138000	12805000	63307000	1662700	35993000	35722000	409470	5845800	23285000	12126000	27787000	33475000	13059000	32380000	37585000	5948800	52953000	92805
sp|A0A075B6I4|LVX54_HUMAN	Immunoglobulin lambda variable 10-54 OS=Homo sapiens OX=9606 GN=IGLV10-54 PE=1 SV=1	A0A075B6I4	IGLV10-54	Homo sapiens	8230700	1134400	6945000	2363400	5048700	3500800	2631100	1239700	6887200	13119000	1764400	3760900	4302200	2812100	2203600	1306600	4571300	4106800	4214300	3738300	26943000	1588200	7461200	8165400
sp|A0A075B6J1|LV537_HUMAN	Immunoglobulin lambda variable 5-37 OS=Homo sapiens OX=9606 GN=IGLV5-37 PE=1 SV=1	A0A075B6J1	IGLV5-37	Homo sapiens	2220500	20771000	34818000	36424000	7789200	27184000	12814000	37854000	25484000	6005000	35532000	2470800	5994100	12271000	30395000	37433000	14346000	1313200	13550000	11110000	2521300	17608000	13824000	49350000
sp|A0A075B6K2|LV312_HUMAN	Immunoglobulin lambda variable 3-12 OS=Homo sapiens OX=9606 GN=IGLV3-12 PE=1 SV=2	A0A075B6K2	IGLV3-12	Homo sapiens	98755	4215700	3237800	4892600	7796700	3242200	4757600	5234300	4254800	20651000	3835400	8410600	9954700	1472000	7045900	7090700	8036500	5130100	6462400	7365000	7221900	5111100	2066400	8409100
sp|A0A075B6K4|LV310_HUMAN	Immunoglobulin lambda variable 3-10 OS=Homo sapiens OX=9606 GN=IGLV3-10 PE=1 SV=2	A0A075B6K4	IGLV3-10	Homo sapiens	37443000	14088000	25776000	8458700	57727000	11946000	8521700	9312200	32146000	10120000	23777000	7827900	52512000	11153000	8116900	11334000	17855000	19721000	19088000	11105000	12068000	11595000	7282300	2409500
sp|A0A075B6K5|LV39_HUMAN	Immunoglobulin lambda variable 3-9 OS=Homo sapiens OX=9606 GN=IGLV3-9 PE=1 SV=1	A0A075B6K5	IGLV3-9	Homo sapiens	4991900	2045900000	3489300	4215600	5420100	3443800	3051000	3211700	6181400	1695300000	6348900	3601700	7434500	1930800	3402200	3989000	1757300	1526600	4749600	2075500	3044200	1047400	1195300	2179400
sp|A0A075B6Q5|HV364_HUMAN	Immunoglobulin heavy variable 3-64 OS=Homo sapiens OX=9606 GN=IGHV3-64 PE=1 SV=1	A0A075B6Q5	IGHV3-64	Homo sapiens	7236700	19265000	36316000	2493200	14384000	3533100	4131300	78186000	4925000	2449300	70098000	2872200	67703000	17732000	2833500	3689900	5419900	2655900	39044000	7269600	2845700	47141000	27131000	26802000
sp|A0A075B6R2|HV404_HUMAN	Immunoglobulin heavy variable 4-4 OS=Homo sapiens OX=9606 GN=IGHV4-4 PE=1 SV=2	A0A075B6R2	IGHV4-4	Homo sapiens	14452000	1637800000	1619700000	1913700000	2526900000	1706700000	1537400000	1475200000	1193000000	1187800000	8713400	1097500000	1745600000	1465200000	1405600000	1377000000	994990000	1230100000	839080000	1041500000	1089800000	655060000	11011000	881140000
sp|A0A075B6R9|KVD24_HUMAN / sp|A0A0C4DH68|KV224_HUMAN	Probable non-functional immunoglobulin kappa variable 2D-24 OS=Homo sapiens OX=9606 GN=IGKV2D-24 PE=1 SV=1	A0A075B6R9 / A0A0C4DH68	IGKV2D-24 / IGKV2-24	Homo sapiens	71994000	42109000	111060000	62894000	122190000	40330000	95560000	100420000	60978000	34980000	104330000	68963000	160710000	32222000	61774000	75800000	95483000	72124000	66794000	151880000	80281000	46634000	161680000	70205000
sp|A0A075B6S2|KVD29_HUMAN / sp|A2NJV5|KV229_HUMAN	Immunoglobulin kappa variable 2D-29 OS=Homo sapiens OX=9606 GN=IGKV2D-29 PE=1 SV=1	A0A075B6S2 / A2NJV5	IGKV2D-29 / IGKV2-29	Homo sapiens	13756000	6011300	5691900	5205500	7555100	3796800	5846400	12878000	8275100	5728700	5299200	6581500	8233400	2170200	5600900	11996000	31904000	6357100	10741000	9591500	7966500	16008000	11821000	5830200
sp|A0A087WSY4|HV432_HUMAN	Immunoglobulin heavy variable 4-30-2 OS=Homo sapiens OX=9606 GN=IGHV4-30-2 PE=1 SV=1	A0A087WSY4	IGHV4-30-2	Homo sapiens	8782700	3214900	7093800	2481400	4449300	6587000	10148000	3903200	5523300	1696300	5013700	1206400	3567200	4754000	7472200	3107200	2505500	2336300	1532000	3401200	3249500	1662500	3977100	3819400
sp|A0A087WSY6|KVD15_HUMAN	Immunoglobulin kappa variable 3D-15 OS=Homo sapiens OX=9606 GN=IGKV3D-15 PE=1 SV=6	A0A087WSY6	IGKV3D-15	Homo sapiens	13781000	7276100	5298700	4568600	10662000	11427000	9775800	15043000	12808000	7502600	4823200	2751700	12167000	9534200	7093800	14739000	7931900	12611000	17540000	3688500	5419900	5856400	10107000	7405400
sp|A0A0A0MS15|HV349_HUMAN	Immunoglobulin heavy variable 3-49 OS=Homo sapiens OX=9606 GN=IGHV3-49 PE=1 SV=1	A0A0A0MS15	IGHV3-49	Homo sapiens	95655000	199850000	256630000	183190000	183150000	184380000	218980000	188620000	222470000	197540000	235540000	169150000	214290000	160240000	228450000	205830000	205620000	200450000	287390000	156950000	289420000	209760000	241220000	40768000
sp|A0A0B4J1U3|LV136_HUMAN	Immunoglobulin lambda variable 1-36 OS=Homo sapiens OX=9606 GN=IGLV1-36 PE=1 SV=5	A0A0B4J1U3	IGLV1-36	Homo sapiens	19587000	4762400	11839000	6939100	7623900	6007000	3609500	3382300	17574000	690380	7047600	7459400	7608000	5014700	40162000	153530	6492800	27896	8954600	6020.5	2743400	4326500	6455900	2277900
sp|A0A0B4J1U7|HV601_HUMAN	Immunoglobulin heavy variable 6-1 OS=Homo sapiens OX=9606 GN=IGHV6-1 PE=1 SV=1	A0A0B4J1U7	IGHV6-1	Homo sapiens	102070000	50835000	149890000	232070000	81803000	239490000	216150000	157370000	145560000	32752000	131560000	171490000	69493000	171020000	207800000	173050000	139690000	152930000	111790000	123300000	120220000	83545000	136990000	112300000
sp|A0A0B4J1V0|HV315_HUMAN	Immunoglobulin heavy variable 3-15 OS=Homo sapiens OX=9606 GN=IGHV3-15 PE=1 SV=1	A0A0B4J1V0	IGHV3-15	Homo sapiens	8924200	4941200	3828800	8685300	12988000	6920700	8980600	1659000	8131700	3880900	4828600	6159500	14626000	6485300	6603300	3890100	9574700	6394200	11661000	20289000	9793400	8271800	18376000	5104300
sp|A0A0B4J1V2|HV226_HUMAN	Immunoglobulin heavy variable 2-26 OS=Homo sapiens OX=9606 GN=IGHV2-26 PE=1 SV=1	A0A0B4J1V2	IGHV2-26	Homo sapiens	29219000	2633200000	216360000	392400000	290340000	237820000	297060000	352210000	250170000	2198800000	190030000	217410000	247670000	30993000	256770000	303820000	153360000	156650000	32275000	193660000	30384000	128660000	44716000	158430000
sp|A0A0B4J1V6|HV373_HUMAN	Immunoglobulin heavy variable 3-73 OS=Homo sapiens OX=9606 GN=IGHV3-73 PE=1 SV=1	A0A0B4J1V6	IGHV3-73	Homo sapiens	3489500	5354800	10839000	12315000	8102000	8043600	10009000	19810000	11180000	8387400	9835300	31552000	29730000	19947000	14663000	40273000	11950000	28223000	9936000	46091000	31737000	10034000	16131000	21990000
sp|A0A0B4J1X5|HV374_HUMAN	Immunoglobulin heavy variable 3-74 OS=Homo sapiens OX=9606 GN=IGHV3-74 PE=1 SV=1	A0A0B4J1X5	IGHV3-74	Homo sapiens	70691000	54127000	38119000	33830000	37447000	21606000	36125000	33883000	35861000	31285000	24172000	26024000	28453000	16358000	24938000	24427000	28140000	20641000	8992300	12521000	13868000	14297000	29692000	14756000
sp|A0A0B4J1Y8|LV949_HUMAN	Immunoglobulin lambda variable 9-49 OS=Homo sapiens OX=9606 GN=IGLV9-49 PE=1 SV=1	A0A0B4J1Y8	IGLV9-49	Homo sapiens	43124000	23008000	39150000	20615000	11424000	42974000	18721000	32468000	30645000	14230000	12596000	21368000	11715000	33576000	26516000	29261000	25810000	27430000	7664300	23841000	22666000	12417000	31207000	20515000
sp|A0A0B4J1Y9|HV372_HUMAN	Immunoglobulin heavy variable 3-72 OS=Homo sapiens OX=9606 GN=IGHV3-72 PE=1 SV=1	A0A0B4J1Y9	IGHV3-72	Homo sapiens	5977800	5896800	21317000	9599300	16289000	23098000	8680700	17271000	5359100	4185400	12304000	25733000	11734000	21189000	17494000	13565000	79614000	71431000	46139000	5047500	8617000	3126500	25349000	13260000
sp|A0A0B4J2D9|KVD13_HUMAN / sp|P0DP09|KV113_HUMAN	Immunoglobulin kappa variable 1D-13 OS=Homo sapiens OX=9606 GN=IGKV1D-13 PE=3 SV=1	A0A0B4J2D9 / P0DP09	IGKV1D-13 / IGKV1-13	Homo sapiens	1338900	71768000	48124000	15062000	13057000	109670000	124410000	120660000	68927000	1894800	54612000	66679000	12486000	97207000	103890000	93453000	80584000	76350000	2514900	47893000	92192000	40917000	14909000	102560000
sp|A0A0B4J2H0|HV69D_HUMAN	Immunoglobulin heavy variable 1-69D OS=Homo sapiens OX=9606 GN=IGHV1-69D PE=1 SV=1	A0A0B4J2H0	IGHV1-69D	Homo sapiens	20683000	11935000	7887400	6768000	10026000	150710000	11295000	25798000	22247000	9668500	7928300	6049600	10178000	9351000	9640500	9885200	151150000	11198000	6354800	6442800	7505700	6608900	7181600	1757100
sp|A0A0C4DH24|KV621_HUMAN	Immunoglobulin kappa variable 6-21 OS=Homo sapiens OX=9606 GN=IGKV6-21 PE=1 SV=1	A0A0C4DH24	IGKV6-21	Homo sapiens	8074700	22494000	20915000	7855900	16079000	21161000	16143000	13033000	12186000	17781000	21139000	18251000	12485000	18495000	19347000	18805000	21815000	8612400	14836000	11695000	15761000	13404000	8846100	16103000
sp|A0A0C4DH25|KVD20_HUMAN	Immunoglobulin kappa variable 3D-20 OS=Homo sapiens OX=9606 GN=IGKV3D-20 PE=1 SV=1	A0A0C4DH25	IGKV3D-20	Homo sapiens	56723000	20705000	52373000	31351000	50209000	27126000	44898000	42451000	43162000	14904000	38525000	30645000	45358000	19086000	40178000	37613000	38351000	35090000	23053000	28212000	23177000	32268000	44082000	29998000
sp|A0A0C4DH27|TRGV8_HUMAN	T cell receptor gamma variable 8 OS=Homo sapiens OX=9606 GN=TRGV8 PE=1 SV=1	A0A0C4DH27	TRGV8	Homo sapiens	714700	1171100	576880	5260500	33546	5426600	1078900	39705	199160	26860	474020	3162900	1821200	397290	295960	4019400	239530	4599500	26588000	2813100	9467200	1472600	8076200	1414600
sp|A0A0C4DH29|HV103_HUMAN	Immunoglobulin heavy variable 1-3 OS=Homo sapiens OX=9606 GN=IGHV1-3 PE=1 SV=1	A0A0C4DH29	IGHV1-3	Homo sapiens	4718700	4311300	6718500	153840000	13152000	101500000	73551000	109350000	86784000	118030000	5297100	97547000	10305000	91402000	68328000	93541000	97996000	85539000	6208300	5556200	6656200	9782700	11655000	4662600
sp|A0A0C4DH31|HV118_HUMAN	Immunoglobulin heavy variable 1-18 OS=Homo sapiens OX=9606 GN=IGHV1-18 PE=1 SV=1	A0A0C4DH31	IGHV1-18	Homo sapiens	57763000	8686000	32589000	30920000	33810000	34094000	30380000	14068000	36049000	8689800	21123000	16973000	26852000	29562000	19772000	25967000	18277000	26666000	10100000	15600000	14742000	22645000	37195000	15904000
sp|A0A0C4DH33|HV124_HUMAN	Immunoglobulin heavy variable 1-24 OS=Homo sapiens OX=9606 GN=IGHV1-24 PE=1 SV=1	A0A0C4DH33	IGHV1-24	Homo sapiens	26259000	11161000	14657000	17369000	38931000	11850000	14176000	19658000	24116000	5591600	8374500	12816000	29666000	11377000	12014000	15628000	12648000	7887200	13801000	10849000	6644000	10555000	12368000	15082000
sp|A0A0C4DH34|HV428_HUMAN	Immunoglobulin heavy variable 4-28 OS=Homo sapiens OX=9606 GN=IGHV4-28 PE=1 SV=1	A0A0C4DH34	IGHV4-28	Homo sapiens	32645000	7651200	17631000	19133000	22997000	10410000	19064000	15389000	15766000	1988200	11412000	12427000	11239000	5447700	18090000	12472000	12141000	8039200	2178700	5724700	1401200	6731300	7281000	7671100
sp|A0A0C4DH36|HV338_HUMAN	Probable non-functional immunoglobulin heavy variable 3-38 OS=Homo sapiens OX=9606 GN=IGHV3-38 PE=1 SV=1	A0A0C4DH36	IGHV3-38	Homo sapiens	30352000	12252000	14077000	15968000	44987000	18927000	16941000	19869000	18932000	8898900	13377000	15482000	41491000	14685000	16990000	16385000	23293000	32183000	10092000	12781000	12506000	12072000	18176000	10471000
sp|A0A0C4DH38|HV551_HUMAN	Immunoglobulin heavy variable 5-51 OS=Homo sapiens OX=9606 GN=IGHV5-51 PE=1 SV=1	A0A0C4DH38	IGHV5-51	Homo sapiens	296310000	85551000	115820000	83957000	219390000	137970000	99712000	141870000	239240000	71840000	106980000	67467000	213800000	135980000	100290000	118090000	204690000	79530000	65365000	113660000	84878000	111330000	135100000	142560000
sp|A0A0C4DH43|HV70D_HUMAN	Immunoglobulin heavy variable 2-70D OS=Homo sapiens OX=9606 GN=IGHV2-70D PE=1 SV=1	A0A0C4DH43	IGHV2-70D	Homo sapiens	9884300	733220	9102500	6060300	4068100	3321200	5456700	5559500	5282200	2778700	6983300	4098900	3941700	96962000	3372600	4926400	3125100	4175800	296620	104430000	2649100	1398500	6129500	3786900
sp|A0A0C4DH67|KV108_HUMAN	Immunoglobulin kappa variable 1-8 OS=Homo sapiens OX=9606 GN=IGKV1-8 PE=1 SV=1	A0A0C4DH67	IGKV1-8	Homo sapiens	1106000	1296200	2644800	1710600	6074100	3383100	8651200	1600700	937860	5747700	2472200	1363600	6643200	2421000	9941900	1899600	1201400	4691500	2611400	1504600	1382400	463890	3220900	2809200
sp|A0A0J9YVY3|HV741_HUMAN	Immunoglobulin heavy variable 7-4-1 OS=Homo sapiens OX=9606 GN=IGHV7-4-1 PE=1 SV=1	A0A0J9YVY3	IGHV7-4-1	Homo sapiens	348170000	484600000	286620000	420330000	509820000	508790000	434440000	429060000	323620000	573110000	589460000	182480000	544120000	532740000	593050000	217020000	390760000	520620000	345970000	345410000	352240000	595940000	524660000	325930000
sp|A0A0J9YX35|HV64D_HUMAN	Immunoglobulin heavy variable 3-64D OS=Homo sapiens OX=9606 GN=IGHV3-64D PE=1 SV=1	A0A0J9YX35	IGHV3-64D	Homo sapiens	32601000	13342000	13137000	14608000	22218000	29556000	19485000	15940000	21927000	8503200	12174000	10238000	21778000	22158000	15197000	15087000	16247000	3601700	8840000	13149000	11976000	10286000	25903000	8762800
sp|A0A0J9YXX1|HV5X1_HUMAN	Immunoglobulin heavy variable 5-10-1 OS=Homo sapiens OX=9606 GN=IGHV5-10-1 PE=1 SV=1	A0A0J9YXX1	IGHV5-10-1	Homo sapiens	89510000	138730000	146340000	183150000	232130000	206510000	143350000	55420000	225760000	121230000	160210000	156130000	58687000	187690000	130070000	175590000	25009000	131400000	118020000	80228000	57915000	77885000	45733000	119630000
sp|A5PLK6|RGSL_HUMAN	Regulator of G-protein signaling protein-like OS=Homo sapiens OX=9606 GN=RGSL1 PE=1 SV=1	A5PLK6	RGSL1	Homo sapiens	114970000	69678000	89603000	60733000	121840000	91721000	68474000	136850000	84575000	5861800	86795000	26503000	106770000	38593000	85328000	130160000	78958000	34300000	27177000	146430000	20389000	125610000	71535000	6253400
sp|A6NCN2|KR87P_HUMAN	Putative keratin-87 protein OS=Homo sapiens OX=9606 GN=KRT87P PE=5 SV=4	A6NCN2	KRT87P	Homo sapiens	517210	104410000	7409700	9312200	2558900	19190000	17007000	2882700	5112900	31687000	7007100	12460000	6491200	6068000	9271100	4356400	9130900	7228100	7234600	8835100	29485000	4030500	13896000	23229000
sp|A6NEL2|SWAHB_HUMAN	Ankyrin repeat domain-containing protein SOWAHB OS=Homo sapiens OX=9606 GN=SOWAHB PE=1 SV=1	A6NEL2	SOWAHB	Homo sapiens	268550000	42314000	44085000	40491000	5811800	1097200	876720	33689000	3686600	30633000	206950000	593450	6167200	941290	176820000	169890000	2751300	25684000	16661000	97582000	10002000	177570000	9768000	4458400
sp|A6NM11|L37A2_HUMAN / sp|A6NMS7|L37A1_HUMAN / sp|O60309|L37A3_HUMAN	Leucine-rich repeat-containing protein 37A2 OS=Homo sapiens OX=9606 GN=LRRC37A2 PE=1 SV=2	A6NM11 / A6NMS7 / O60309	LRRC37A2 / LRRC37A / LRRC37A3	Homo sapiens	4495300	6008900	2134800	4289000	1358400	3958800	9081700	3478900	8818100	7716500	2706500	1385100	2425000	2147100	6094300	2772500	2110600	3596000	1187900	945750	1003900	504050	1848000	1331800
sp|O43361|ZN749_HUMAN	Zinc finger protein 749 OS=Homo sapiens OX=9606 GN=ZNF749 PE=1 SV=2	O43361	ZNF749	Homo sapiens	2286800	263030000	154140000	47375000	75324000	74000000	133610000	129450000	351510000	121990000	159510000	565870000	140230000	112700000	149850000	161540000	137930000	167060000	214270000	578040000	165370000	157670000	194350000	202510000
sp|O94819|KBTBB_HUMAN	Kelch repeat and BTB domain-containing protein 11 OS=Homo sapiens OX=9606 GN=KBTBD11 PE=1 SV=1	O94819	KBTBD11	Homo sapiens	12613000	4290800	9746900	23298000	4240700	11453000	10083000	8108100	11709000	3755700	8352600	6398800	4066500	9813800	10263000	9407900	8406700	5239300	10551000	4209400	14588000	5102100	7367700	3541100
sp|P0C091|FREM3_HUMAN	FRAS1-related extracellular matrix protein 3 OS=Homo sapiens OX=9606 GN=FREM3 PE=1 SV=2	P0C091	FREM3	Homo sapiens	2503800	3718300	5721100	27981000	2239500	6231500	1635900	2209600	2066900	2924500	1572100	1756200	1590000	4759100	1552700	2202700	2194600	2254300	3126400	634020	11636000	5379900	1759400	748230
sp|P0DOX2|IGA2_HUMAN	Immunoglobulin alpha-2 heavy chain OS=Homo sapiens OX=9606 PE=1 SV=2	P0DOX2		Homo sapiens	105200000	41403000	60140000	39374000	59729000	44184000	118250000	54420000	82174000	29904000	48725000	45966000	66659000	27751000	116480000	51979000	62462000	122290000	88777000	50696000	42338000	59849000	87039000	31992000
sp|P0DOX7|IGK_HUMAN	Immunoglobulin kappa light chain OS=Homo sapiens OX=9606 PE=1 SV=1	P0DOX7		Homo sapiens	493370000	47615000	106960000	342130000	495610000	384050000	393970000	165400000	151810000	88274000	360340000	287050000	391810000	316500000	119630000	326660000	424080000	331420000	312400000	370530000	271870000	290910000	440020000	378750000
sp|P0DP01|HV108_HUMAN	Immunoglobulin heavy variable 1-8 OS=Homo sapiens OX=9606 GN=IGHV1-8 PE=1 SV=1	P0DP01	IGHV1-8	Homo sapiens	7104400	3298200	4719600	5097500	6364500	49163000	6528600	8111600	6662500	3789600	8432400	31582000	5242800	7448200	6934400	39720000	5895400	7141800	294920000	42353000	12622000	2569700	82591000	6956500
sp|P0DTE1|HV383_HUMAN	Probable non-functional immunoglobulin heavy variable 3-38-3 OS=Homo sapiens OX=9606 GN=IGHV3-38-3 PE=1 SV=1	P0DTE1	IGHV3-38-3	Homo sapiens	8625200	10229000	14223000	5899300	6362500	8750600	8283400	5666800	9944500	8746800	13648000	6412600	5872800	6619800	9102100	7825100	11615000	9129500	4970800	5997000	7920600	4726600	16336000	4519100
sp|P51523|ZNF84_HUMAN	Zinc finger protein 84 OS=Homo sapiens OX=9606 GN=ZNF84 PE=1 SV=2	P51523	ZNF84	Homo sapiens	5418500	3992000	3371400	4329800	4765700	6440400	4523800	4580300	7154700	6000000	3988200	4794600	5902000	5989000	5993500	5589800	5541600	5592200	5173600	4315300	4896900	4055600	6280900	4346800
sp|Q008S8|ECT2L_HUMAN	Epithelial cell-transforming sequence 2 oncogene-like OS=Homo sapiens OX=9606 GN=ECT2L PE=1 SV=2	Q008S8	ECT2L	Homo sapiens	866030	799940	5198300	8483600	3848500	6408500	8678100	1736900	3459900	8004600	5461300	8322900	683900	6077100	598180	496680	6352700	4314900	4013300	2200700	4124600	2203800	5476700	5123600
sp|Q05BV3|EMAL5_HUMAN	Echinoderm microtubule-associated protein-like 5 OS=Homo sapiens OX=9606 GN=EML5 PE=1 SV=3	Q05BV3	EML5	Homo sapiens	19610000	612420	2939800	8055900	16699000	9849900	342850	11469000	4249700	2228100	506530	12083000	6125000	1017800	1408800	66215000	2425700	1810400	3178000	1861100	11309000	3155700	4355400	998070
sp|Q14588|ZN234_HUMAN	Zinc finger protein 234 OS=Homo sapiens OX=9606 GN=ZNF234 PE=1 SV=3	Q14588	ZNF234	Homo sapiens	275830000	291900000	255770000	223150000	299530000	287860000	327860000	310890000	256790000	311670000	265320000	181430000	320020000	315750000	254360000	227690000	310060000	201340000	124180000	240370000	208300000	186470000	207360000	262060000
sp|Q15270|NKX11_HUMAN	NK1 transcription factor-related protein 1 OS=Homo sapiens OX=9606 GN=NKX1-1 PE=2 SV=3	Q15270	NKX1-1	Homo sapiens	28761000	10201000	7610700	17235000	14334000	10860000	13285000	21039000	15591000	7405400	5430900	4214600	9698900	10593000	8017600	12081000	2460100	6174700	24164000	3156600	10624000	5687900	5910800	5177600
sp|Q17RG1|KCD19_HUMAN	BTB/POZ domain-containing protein KCTD19 OS=Homo sapiens OX=9606 GN=KCTD19 PE=1 SV=1	Q17RG1	KCTD19	Homo sapiens	72713000	70138000	79658000	84595000	93944000	81263000	99793000	102000000	98967000	83674000	94403000	53042000	87796000	84748000	89365000	71432000	97462000	71570000	51634000	64510000	63768000	54034000	57566000	72888000
sp|Q49A92|CH034_HUMAN	Uncharacterized protein C8orf34 OS=Homo sapiens OX=9606 GN=C8orf34 PE=1 SV=3	Q49A92	C8orf34	Homo sapiens	76754000	116670000	106770000	102780000	110540000	96322000	55593000	89951000	81463000	77842000	83877000	71558000	109610000	81918000	49728000	75984000	71199000	90657000	704190000	90896000	103580000	108670000	84475000	84594000
sp|Q49AA0|ZFP69_HUMAN	Zinc finger protein 69 homolog OS=Homo sapiens OX=9606 GN=ZFP69 PE=1 SV=2	Q49AA0	ZFP69	Homo sapiens	2720500	2185500000	94989000	57592000	2462000000	118920000	3203200000	2372800000	2865100000	91192000	87645000	1904300000	2714700000	2359200000	3234300000	77009000	188630000	1873400000	1828900000	2610500000	83005000	3268100	2898600000	2698100000
sp|Q52M93|Z585B_HUMAN / sp|Q6P3V2|Z585A_HUMAN	Zinc finger protein 585B OS=Homo sapiens OX=9606 GN=ZNF585B PE=1 SV=1	Q52M93 / Q6P3V2	ZNF585B / ZNF585A	Homo sapiens	973800	1860400	1741000	1288200	1655100	1695800	1768600	1278400	2569400	1266800	1927700	123030	1518500	1439100	2009000	1429800	1587200	1726500	2722300	3438600	2571400	1882900	2089300	1504600
sp|Q5BJE1|CC178_HUMAN	Coiled-coil domain-containing protein 178 OS=Homo sapiens OX=9606 GN=CCDC178 PE=1 SV=3	Q5BJE1	CCDC178	Homo sapiens	179200000	6498100	9050000	20578000	10679000	11427000	4856200	17523000	19544000	11147000	6973300	2934700	9477600	8297900	3542800	9561500	14931000	6631900	498780000	12552000	38411000	13598000	9801300	8333000
sp|Q5VX52|SPAT1_HUMAN	Spermatogenesis-associated protein 1 OS=Homo sapiens OX=9606 GN=SPATA1 PE=2 SV=4	Q5VX52	SPATA1	Homo sapiens	9189500	12793000	15049000	13054000	9184700	11359000	12202000	8404300	8840500	8482500	8546600	6794800	7483800	7274100	7288200	7134000	5606400	7251800	5650800	6269400	5025200	1334300	5454900	4249200
sp|Q76G19|PDZD4_HUMAN	PDZ domain-containing protein 4 OS=Homo sapiens OX=9606 GN=PDZD4 PE=1 SV=1	Q76G19	PDZD4	Homo sapiens	31518000	35079000	36831000	32287000	34390000	35691000	34889000	34470000	35139000	35234000	38635000	32751000	40489000	33944000	37630000	36109000	37851000	33850000	35682000	38446000	35055000	30927000	37387000	39082000
sp|Q86XS5|ANGL5_HUMAN	Angiopoietin-related protein 5 OS=Homo sapiens OX=9606 GN=ANGPTL5 PE=1 SV=3	Q86XS5	ANGPTL5	Homo sapiens	10029000	5286400	7665100	10220000	7344400	6953400	13915000	6241400	5903300	5305500	6706500	5427000	7920600	6296500	9397700	6709500	6057300	6037800	4318700	4956300	6204500	1345200	4504100	6294400
sp|Q86XU0|ZN677_HUMAN	Zinc finger protein 677 OS=Homo sapiens OX=9606 GN=ZNF677 PE=2 SV=1	Q86XU0	ZNF677	Homo sapiens	42639000	23441000	32099000	47546000	21900000	19635000	40429000	15910000	25838000	17440000	30534000	32218000	17196000	16074000	37821000	7768700	22450000	8754700	11347000	9519300	13115000	8086200	16160000	395600
sp|Q8N3Z0|PRS35_HUMAN	Inactive serine protease 35 OS=Homo sapiens OX=9606 GN=PRSS35 PE=1 SV=2	Q8N3Z0	PRSS35	Homo sapiens	13865000	8251300	10549000	10458000	3040000	13759000	24506000	4184300	14370000	36218000	12819000	13068000	12839000	15827000	14501000	5799100	22420000	9134800	11359000	7498300	19952000	4303100	21609000	38165000
sp|Q8NA69|SAXO5_HUMAN	Stabilizer of axonemal microtubules 5 OS=Homo sapiens OX=9606 GN=SAXO5 PE=1 SV=2	Q8NA69	SAXO5	Homo sapiens	46342000	74287000	99396000	102050000	61625000	105010000	106470000	67193000	81845000	549680000	90306000	69704000	104430000	87630000	90949000	76357000	66828000	89651000	62987000	80471000	77564000	4237100	76830000	75965000
sp|Q8NCX0|CC150_HUMAN	Coiled-coil domain-containing protein 150 OS=Homo sapiens OX=9606 GN=CCDC150 PE=1 SV=2	Q8NCX0	CCDC150	Homo sapiens	327460	21600000	768450	2259700	16995000	1597000	4964900	933390	499880	55055000	14200000	1226700	1385500	12676000	6557600	2988700	615440	1406100	18837000	1115100	3836700	1519100	4361900	8269300
sp|Q8WWX0|ASB5_HUMAN	Ankyrin repeat and SOCS box protein 5 OS=Homo sapiens OX=9606 GN=ASB5 PE=1 SV=1	Q8WWX0	ASB5	Homo sapiens	665940	1260700	1165700	4321000	1344200	1490000	4190500	1348200	949140	1737300	1509900	1912900	1960600	706350	879370	200130	1602000	301330	1164000	852030	2030200	2158900	8876600	2207400
sp|Q96NI8|ZN570_HUMAN	Zinc finger protein 570 OS=Homo sapiens OX=9606 GN=ZNF570 PE=1 SV=1	Q96NI8	ZNF570	Homo sapiens	7047400	3823000	2230900	2204300	1027100	12188000	18043000	3938500	4652200	29300000	3877500	14453000	2115400	4503800	7634300	3601800	7570600	2294300	9143800	2178700	4446600	1278500	7176800	13054000
sp|Q96NJ5|KLH32_HUMAN	Kelch-like protein 32 OS=Homo sapiens OX=9606 GN=KLHL32 PE=1 SV=2	Q96NJ5	KLHL32	Homo sapiens	16101000	17737000	17572000	18389000	17613000	16388000	23862000	19030000	23834000	17345000	17793000	18739000	21801000	21903000	28872000	23673000	18130000	16688000	15281000	18774000	15387000	9679900	19012000	10795000
sp|Q96S86|HPLN3_HUMAN	Hyaluronan and proteoglycan link protein 3 OS=Homo sapiens OX=9606 GN=HAPLN3 PE=1 SV=1	Q96S86	HAPLN3	Homo sapiens	3986000	1560400	5203800	6129800	4213000	3011700	920400	261520	1920600	403900	813660	293830	716240	592890	864290	41693000	455890	158630	62249	512780	56540	235750	381750	522570
sp|Q9H195|MUC3B_HUMAN	Mucin-3B OS=Homo sapiens OX=9606 GN=MUC3B PE=1 SV=3	Q9H195	MUC3B	Homo sapiens	1580300	22118000	15152000	15992000	27062000	10181000	4420300	14274000	14443000	14248000	20708000	14236000	#N/A	12082000	8065400	#N/A	16834000	7494600	3866700	18446000	16509000	1575700	42515000	8258600
sp|Q9HBT7|ZN287_HUMAN	Zinc finger protein 287 OS=Homo sapiens OX=9606 GN=ZNF287 PE=1 SV=2	Q9HBT7	ZNF287	Homo sapiens	694200	940130	1039800	1572600	813120	5357300	1123100	182870	540730	392620	838030	2243000	1427400	883480	1424300	1682300	446660	542890	7312200	4385500	6697300	2249600	7895100	920750
sp|Q9P1Z9|CC180_HUMAN	Coiled-coil domain-containing protein 180 OS=Homo sapiens OX=9606 GN=CCDC180 PE=1 SV=3	Q9P1Z9	CCDC180	Homo sapiens	31238000	1436100	19470000	43740000	33548000	1874200	1647200	2345000	1262100	34611000	2933300	2606400	1321900	32746000	1540700	2206500	1435800	1977000	1927100	1809600	2553900	1554300	1960900	1524300
sp|Q9UIG5|PS1C1_HUMAN	Psoriasis susceptibility 1 candidate gene 1 protein OS=Homo sapiens OX=9606 GN=PSORS1C1 PE=1 SV=2	Q9UIG5	PSORS1C1	Homo sapiens	7701000	4730300	5065400	8344600	9607100	5847600	9808900	5553600	7605000	4829500	6366100	5936400	11409000	6664400	9765500	6395400	6787300	10673000	2322400	3103300	6050900	4935200	3372700	6293100
sp|A0A0A0MT89|KJ01_HUMAN	Immunoglobulin kappa joining 1 OS=Homo sapiens OX=9606 GN=IGKJ1 PE=4 SV=2	A0A0A0MT89	IGKJ1	Homo sapiens	13947000	4456900	5986400	3841500	5202300	7046700	6201000	9463000	12854000	3620200	5516000	3592500	5606500	6138500	5560500	7811100	7811300	10931000	6297400	6219500	3735500	6342500	7206100	7210200
sp|A0A0J9YX57|MAB6B_HUMAN	Melanoma-associated antigen B6B OS=Homo sapiens OX=9606 GN=MAGEB6B PE=1 SV=1	A0A0J9YX57	MAGEB6B	Homo sapiens	9659800	13763000	9606500	1834300000	9528800	10642000	1598000000	9211900	8809200	10446000	7808000	5498900	9069000	8429600	7920500	6704100	1033500000	1282200000	972690000	13795000	11427000	7746600	7676700	10415000
sp|A0A1B0GUW6|SPEM3_HUMAN	Uncharacterized protein SPEM3 OS=Homo sapiens OX=9606 GN=SPEM3 PE=1 SV=1	A0A1B0GUW6	SPEM3	Homo sapiens	13627000	9717300	10194000	15156000	16138000	14824000	16958000	12457000	11203000	9531700	11997000	7839100	11769000	13314000	10706000	13785000	8694800	11305000	6519700	13762000	11508000	4293000	9278500	10008000
sp|A0A1B0GVH7|IQCM_HUMAN	IQ domain-containing protein M OS=Homo sapiens OX=9606 GN=IQCM PE=4 SV=1	A0A1B0GVH7	IQCM	Homo sapiens	38860000	40865000	32652000	5937200	65626000	5062600	5103800	3717500	32929000	1566700	32047000	26129000	57710000	52434000	52798000	66688000	31825000	36042000	741250	28675000	22908000	213590	1441400	24783000
sp|A1IGU5|ARH37_HUMAN	Rho guanine nucleotide exchange factor 37 OS=Homo sapiens OX=9606 GN=ARHGEF37 PE=1 SV=2	A1IGU5	ARHGEF37	Homo sapiens	3356900	1122600	1153200	7877100	1315200	41384000	37448000	1576900	42960000	21844000	2234800	33523000	1715500	41631000	1026400	1479900	21869000	994130	36875000	935150	3866400	58247000	3229600	6501300
sp|A6NCI8|CB078_HUMAN	Uncharacterized protein C2orf78 OS=Homo sapiens OX=9606 GN=C2orf78 PE=2 SV=3	A6NCI8	C2orf78	Homo sapiens	15173000	12619000	1432000	4734100	3362700	6352000	3606300	15543000	8807400	5743800	19508000	8435800	16627000	13156000	15536000	12843000	12634000	13840000	8053000	10612000	13921000	7460800	1808100	13159000
sp|A6NFU0|F187A_HUMAN	Ig-like V-type domain-containing protein FAM187A OS=Homo sapiens OX=9606 GN=FAM187A PE=1 SV=1	A6NFU0	FAM187A	Homo sapiens	21917000	12283000	5590000	172200	7757600	7098000	2204300	6211900	4637500	1164100	1143000	1535600	6028600	19662000	2105400	1102900	3791400	2318600	255490	5959600	476600	11539000	2907200	12817000
sp|E5RHQ5|NPB11_HUMAN	Nuclear pore complex-interacting protein family member B11 OS=Homo sapiens OX=9606 GN=NPIPB11 PE=3 SV=1	E5RHQ5	NPIPB11	Homo sapiens	1777500	2880700	15489000	14708000	3602200	234870000	151830000	199610000	370080	5300200	390170	101720000	228240000	3936500	184090000	247770000	5473800	35663000	2171000	419430	85156000	4221800	158340000	5275000
sp|O14603|PRY_HUMAN	PTPN13-like protein, Y-linked OS=Homo sapiens OX=9606 GN=PRY PE=1 SV=2	O14603	PRY	Homo sapiens	34220000	39045000	2506400	51736000	2119700	3107000	4121300	1054200	2606800	1285400	1667900	2624200	2883400	1498300	2300800	2570200	2210200	1354300	2463600	2618200	919880	2166900	3328800	2573400
sp|P0C7V8|DC8L2_HUMAN	DDB1- and CUL4-associated factor 8-like protein 2 OS=Homo sapiens OX=9606 GN=DCAF8L2 PE=1 SV=2	P0C7V8	DCAF8L2	Homo sapiens	2319500	138540000	134510000	126890000	167630000	124740000	78442000	120850000	138580000	124660000	130680000	82955000	144560000	115390000	11605000	88518000	115150000	94242000	16724000	66837000	88243000	104300000	94648000	118450000
sp|Q17RM4|CC142_HUMAN	Coiled-coil domain-containing protein 142 OS=Homo sapiens OX=9606 GN=CCDC142 PE=1 SV=1	Q17RM4	CCDC142	Homo sapiens	13963000	9538900	14747000	63918000	78441000	42911000	47905000	52422000	10364000	5348300	15710000	25825000	10947000	11277000	18111000	22507000	10033000	16316000	18612000	31577000	7371700	6739800	12537000	7209500
sp|Q2M2E5|CE064_HUMAN	Uncharacterized protein encoded by LINC03122 OS=Homo sapiens OX=9606 GN=LINC03122 PE=5 SV=2	Q2M2E5	LINC03122	Homo sapiens	77908000	30185000	40162000	36985000	43470000	44838000	56068000	73728000	62056000	29018000	40288000	23121000	55449000	50649000	44024000	48284000	48114000	63217000	7611200	43181000	20434000	56603000	39751000	55066000
sp|Q5K130|CLU1O_HUMAN	Putative uncharacterized protein CLLU1-AS1 OS=Homo sapiens OX=9606 GN=CLLU1-AS1 PE=5 SV=1	Q5K130	CLLU1-AS1	Homo sapiens	109140000	115310000	110630000	237240000	254260000	117800000	132150000	152530000	31958000	78734000	106620000	106620000	108740000	119610000	136930000	144820000	60726000	75474000	96085000	41246000	47747000	51388000	59383000	47245000
sp|Q5R3I4|TTC38_HUMAN	Tetratricopeptide repeat protein 38 OS=Homo sapiens OX=9606 GN=TTC38 PE=1 SV=1	Q5R3I4	TTC38	Homo sapiens	13548000	10417000	8359800	10811000	16064000	8958300	11487000	13670000	7682400	9758900	8505900	3343800	14417000	12770000	8493700	8340000	6361300	19742000	618710	2075700	3620800	5488800	5563500	7169000
sp|Q5T6X4|F162B_HUMAN	Protein FAM162B OS=Homo sapiens OX=9606 GN=FAM162B PE=1 SV=1	Q5T6X4	FAM162B	Homo sapiens	9098200	11300000	9997600	9366300	11243000	8780800	5865800	10561000	8258800	8518200	9322300	6620200	11990000	6593800	5348400	7989300	8686800	7739100	11703000	8333800	8729900	5566100	6545300	7219700
sp|Q5W064|LIPJ_HUMAN	Lipase member J OS=Homo sapiens OX=9606 GN=LIPJ PE=2 SV=3	Q5W064	LIPJ	Homo sapiens	1912000	1801600	1458200	1109400	553750	576630	424660	9919700	13718000	228680	1034700	360120	400090	201160	1896800	417450	155290	9346900	38751	784320	40110	2284200	190610	1238000
sp|Q6DCA0|AMERL_HUMAN	AMMECR1-like protein OS=Homo sapiens OX=9606 GN=AMMECR1L PE=1 SV=1	Q6DCA0	AMMECR1L	Homo sapiens	9067700	3717200	2565400	4419200	6218000	5958900	8001300	10601000	9765400	3990900	2975800	4671100	6819600	5651900	8356500	8619400	2752900	7506000	2869800	4491200	4408300	4786700	5897500	7120900
sp|Q6ZN92|DUTL_HUMAN	Putative inactive deoxyuridine 5'-triphosphate nucleotidohydrolase-like protein FLJ16323 OS=Homo sapiens OX=9606 PE=5 SV=1	Q6ZN92		Homo sapiens	26531000	42499000	31178000	50711000	22487000	53880000	26908000	22589000	25144000	32743000	33094000	42595000	27921000	39837000	27782000	26438000	20391000	33625000	21886000	23609000	25553000	9888000	27105000	14803000
sp|Q86XI8|ZSWM9_HUMAN	Uncharacterized protein ZSWIM9 OS=Homo sapiens OX=9606 GN=ZSWIM9 PE=1 SV=2	Q86XI8	ZSWIM9	Homo sapiens	13959000	3233500	2481500	7530300	12942000	11264000	9006100	15646000	14537000	3420500	4197700	5717600	11651000	8233200	6685600	17770000	9086200	7977200	10822000	9095100	5136400	10470000	11253000	8418000
sp|Q8N326|CJ111_HUMAN	Putative uncharacterized protein RPP38-DT OS=Homo sapiens OX=9606 GN=RPP38-DT PE=5 SV=1	Q8N326	RPP38-DT	Homo sapiens	26763000	1999200	1302100	1143800	4540900	678800	1905000	2086900	1113800	802620	888620	127150	442930	703550	914120	1643000	1840900	939960	1068900	2005600	22944000	1013900	205710	784610
sp|Q8N8L6|ARL10_HUMAN	ADP-ribosylation factor-like protein 10 OS=Homo sapiens OX=9606 GN=ARL10 PE=1 SV=1	Q8N8L6	ARL10	Homo sapiens	6241200	20164000	22618000	34173000	33179000	8802200	6492800	7855700	7168500	7882500	8028000	5563500	9851800	9498200	8132600	7726400	5992900	11329000	18852000	15158000	13738000	11391000	9884600	10142000
sp|Q8TAD7|OCC1_HUMAN	Overexpressed in colon carcinoma 1 protein OS=Homo sapiens OX=9606 GN=OCC1 PE=1 SV=2	Q8TAD7	OCC1	Homo sapiens	35521000	31618000	26080000	17747000	18721000	17171000	15359000	15480000	13286000	3606000	894710	9725500	11432000	8921600	4557000	4868000	4452700	3255500	2350900	7984400	14562000	4713500	8181600	6697000
sp|Q92628|K0232_HUMAN	Uncharacterized protein KIAA0232 OS=Homo sapiens OX=9606 GN=KIAA0232 PE=1 SV=5	Q92628	KIAA0232	Homo sapiens	167790000	215460000	273890000	275230000	199680000	287850000	270870000	204500000	212250000	199550000	277980000	165810000	313000000	257710000	275450000	228720000	204890000	232010000	132050000	209410000	179400000	254700	202320000	168280000
sp|Q9BVG4|PBDC1_HUMAN	Protein PBDC1 OS=Homo sapiens OX=9606 GN=PBDC1 PE=1 SV=1	Q9BVG4	PBDC1	Homo sapiens	16111000	1133100	822580	1294600	2055900	2194500	2078500	2220800	3627300	2948200	1012500	2041400	2305400	3667400	2750500	3953400	1253900	2162000	677920	2295400	8542400	996540	1275300	2803700
sp|Q9H1X3|DJC25_HUMAN	DnaJ homolog subfamily C member 25 OS=Homo sapiens OX=9606 GN=DNAJC25 PE=1 SV=1	Q9H1X3	DNAJC25	Homo sapiens	9590700	20346000	24433000	21573000	19290000	836990	22846000	11258000	20681000	883940	1089300	13514000	19916000	430320	1116600	481700	829570	862920	8350100	1146700	560360	21890000	528260	1365000
sp|Q68DL7|CR063_HUMAN	Uncharacterized protein C18orf63 OS=Homo sapiens OX=9606 GN=C18orf63 PE=1 SV=2	Q68DL7	C18orf63	Homo sapiens	11038000	7840900	6990400	5252900	8919700	9872500	9651100	6594800	9391300	7009600	5487900	5056100	6958300	8313300	9810700	7481500	10660000	5322700	5931000	8644100	6467300	7931800	9000200	8400200
sp|Q6ZMV7|LEKR1_HUMAN	Protein LEKR1 OS=Homo sapiens OX=9606 GN=LEKR1 PE=2 SV=3	Q6ZMV7	LEKR1	Homo sapiens	1145300000	1546800000	985990000	1079200000	1028300000	1221700000	976140000	942230000	1008500000	1157000000	905850000	718810000	1054800000	1039600000	931070000	812810000	750130000	1121200000	155740000	1775600000	1554000000	841570000	1006000000	1269600000
sp|Q8WZ69|CK040_HUMAN	Putative uncharacterized protein C11orf40 OS=Homo sapiens OX=9606 GN=C11orf40 PE=2 SV=1	Q8WZ69	C11orf40	Homo sapiens	3346700	30839000	19868000	18014000	27638000	40794000	3767400	20141000	24737000	17452000	20438000	20281000	22474000	15511000	32680000	21662000	24441000	13112000	21624000	28523000	17893000	15909000	31881000	18349000
